# Supplementary material for: Investigating the impact of human blood metabolites on the Sepsis development and progression: a study utilizing two-sample Mendelian randomization
Source: Front Med (Lausanne). 2023 Dec 8;10:1310391. doi: 10.3389/fmed.2023.1310391 (PMC10748392; doi:10.3389/fmed.2023.1310391)
Supplement: Supplementary file 1 [file Data_Sheet_1.zip]

Archive with 9 entries (9 files):
- Supplementary Figure S1.tif
- Supplementary Figure S2.tif
- Supplementary Figure S3.tif
- Supplementary Figure S4.tif
- Supplementary Figure S5.tif
- Supplementary Figure S6.tif
- Supplementary materials.docx
- Supplementary Table S1.csv
- Supplementary Table S2.csv
