# Supplementary material for: Investigating the impact of human blood metabolites on the Sepsis development and progression: a study utilizing two-sample Mendelian randomization
Source: Front Med (Lausanne). 2023 Dec 8;10:1310391. doi: 10.3389/fmed.2023.1310391 (PMC10748392; doi:10.3389/fmed.2023.1310391)
Supplement: Supplementary file 1 [file Data_Sheet_1.zip › Supplementary Table S1.csv]

	SNP	effect_allele.exposure	other_allele.exposure	effect_allele.outcome	other_allele.outcome	beta.exposure	beta.outcome	eaf.exposure	eaf.outcome	remove	palindromic	ambiguous	id.outcome	chr	pos	se.outcome	samplesize.outcome	pval.outcome	outcome	originalname.outcome	outcome.deprecated	mr_keep.outcome	data_source.outcome	se.exposure	pval.exposure	exposure	mr_keep.exposure	pval_origin.exposure	id.exposure	data_source.exposure	action	mr_keep	R2	F	proxy.outcome	target_snp.outcome	proxy_snp.outcome	target_a1.outcome	target_a2.outcome	proxy_a1.outcome	proxy_a2.outcome
1	rs10019315	T	C	T	C	0.0134	0.000542192	0.4833	0.469273	FALSE	FALSE	FALSE	ieu-b-4980	4	146594062	0.0137273	486484	0.968494	Sepsis || id:ieu-b-4980	Sepsis	Sepsis || ||	TRUE	igd	0.0026	3.231e-07	exposure	TRUE	reported	M35253.m	textfile	2	TRUE	0.00338346856404207	26.5621301775148	NA	NA	NA	NA	NA	NA	NA
2	rs10044369	T	C	T	C	0.0172	0.00150172	0.763	0.761149	FALSE	FALSE	FALSE	ieu-b-4980	5	52171635	0.0160454	486484	0.925433	Sepsis || id:ieu-b-4980	Sepsis	Sepsis || ||	TRUE	igd	0.0034	3.263e-07	exposure	TRUE	reported	M35186.m	textfile	2	TRUE	0.00326025817577182	25.5916955017301	NA	NA	NA	NA	NA	NA	NA
3	rs10092877	T	C	T	C	0.0087	0.00817738	0.4173	0.411429	FALSE	FALSE	FALSE	ieu-b-4980	8	89823675	0.0139069	486484	0.556528	Sepsis || id:ieu-b-4980	Sepsis	Sepsis || ||	TRUE	igd	0.0018	1.25e-06	exposure	TRUE	reported	M01644.m	textfile	2	TRUE	0.00297693846126617	23.3611111111111	NA	NA	NA	NA	NA	NA	NA
4	rs10120252	A	G	A	G	-0.0484	-0.0142842	0.8189	0.825398	FALSE	FALSE	FALSE	ieu-b-4980	9	82645562	0.0180944	486484	0.429865	Sepsis || id:ieu-b-4980	Sepsis	Sepsis || ||	TRUE	igd	0.0087	3.031e-08	exposure	TRUE	reported	M21049.m	textfile	2	TRUE	0.00394011435239332	30.9493988637865	NA	NA	NA	NA	NA	NA	NA
5	rs1012455	A	G	A	G	-0.0097	-0.00115503	0.5085	0.504163	FALSE	FALSE	FALSE	ieu-b-4980	1	80739543	0.0137055	486484	0.932838	Sepsis || id:ieu-b-4980	Sepsis	Sepsis || ||	TRUE	igd	0.0019	2.162e-07	exposure	TRUE	reported	M22481.m	textfile	2	TRUE	0.00332019113065406	26.0637119113573	NA	NA	NA	NA	NA	NA	NA
6	rs10153405	A	G	A	G	-0.0103	0.0194524	0.5342	0.538748	FALSE	FALSE	FALSE	ieu-b-4980	18	41270672	0.0137547	486484	0.157292	Sepsis || id:ieu-b-4980	Sepsis	Sepsis || ||	TRUE	igd	0.0018	9.267e-09	exposure	TRUE	reported	M01644.m	textfile	2	TRUE	0.0041676078386697	32.7438271604938	NA	NA	NA	NA	NA	NA	NA
7	rs10206899	T	C	T	C	0.025	0.0187368	0.7805	0.779049	FALSE	FALSE	FALSE	ieu-b-4980	2	73900900	0.0164293	486484	0.2541	Sepsis || id:ieu-b-4980	Sepsis	Sepsis || ||	TRUE	igd	0.0033	1.725e-14	exposure	TRUE	reported	M35240.m	textfile	2	TRUE	0.00728197532843456	57.3921028466483	NA	NA	NA	NA	NA	NA	NA
8	rs10242455	A	G	A	G	0.2212	-0.0492893	0.9335	0.9321195	FALSE	FALSE	FALSE	ieu-b-4980	7	99240179	0.0271738	486484	0.0697012	Sepsis || id:ieu-b-4980	Sepsis	Sepsis || ||	TRUE	igd	0.0099	1.67e-109	exposure	TRUE	reported	M33415.m	textfile	2	TRUE	0.0599802137806075	499.229058259361	NA	NA	NA	NA	NA	NA	NA
9	rs10266726	T	C	T	C	-0.0083	-0.00995846	0.4261	0.406072	FALSE	FALSE	FALSE	ieu-b-4980	7	3146081	0.013914	486484	0.474168	Sepsis || id:ieu-b-4980	Sepsis	Sepsis || ||	TRUE	igd	0.0018	4.002e-06	exposure	TRUE	reported	M01644.m	textfile	2	TRUE	0.00271021474389867	21.2623456790123	NA	NA	NA	NA	NA	NA	NA
10	rs10468017	T	C	T	C	0.0108	-0.0150947	0.289	0.295989	FALSE	FALSE	FALSE	ieu-b-4980	15	58678512	0.0149646	486484	0.313123	Sepsis || id:ieu-b-4980	Sepsis	Sepsis || ||	TRUE	igd	0.0018	3.454e-09	exposure	TRUE	reported	M32518.m	textfile	2	TRUE	0.00458015267175573	36	NA	NA	NA	NA	NA	NA	NA
11	rs10468017	T	C	T	C	0.0171	-0.0150947	0.2875	0.295989	FALSE	FALSE	FALSE	ieu-b-4980	15	58678512	0.0149646	486484	0.313123	Sepsis || id:ieu-b-4980	Sepsis	Sepsis || ||	TRUE	igd	0.0027	1.287e-10	exposure	TRUE	reported	M35186.m	textfile	2	TRUE	0.00510052700736115	40.1111111111111	NA	NA	NA	NA	NA	NA	NA
12	rs10492225	T	C	T	C	-0.0128	0.00752227	0.8498	0.852195	FALSE	FALSE	FALSE	ieu-b-4980	12	96461306	0.019239	486484	0.695804	Sepsis || id:ieu-b-4980	Sepsis	Sepsis || ||	TRUE	igd	0.0027	1.596e-06	exposure	TRUE	reported	M01644.m	textfile	2	TRUE	0.00286429560425728	22.4746227709191	NA	NA	NA	NA	NA	NA	NA
13	rs10494322	T	C	T	C	-0.0084	-0.000103479	0.8102	0.812859	FALSE	FALSE	FALSE	ieu-b-4980	1	159336948	0.0175554	486484	0.995297	Sepsis || id:ieu-b-4980	Sepsis	Sepsis || ||	TRUE	igd	0.0017	1.433e-06	exposure	TRUE	reported	M20489.m	textfile	2	TRUE	0.00311084775891988	24.4152249134948	NA	NA	NA	NA	NA	NA	NA
14	rs10508477	C	G	C	G	0.0102	-0.021386	0.5383	0.538442	FALSE	TRUE	TRUE	ieu-b-4980	10	14598740	0.0137109	486484	0.118812	Sepsis || id:ieu-b-4980	Sepsis	Sepsis || ||	TRUE	igd	0.0019	4.8e-08	exposure	TRUE	reported	M22481.m	textfile	2	FALSE	0.0036700121487138	28.819944598338	NA	NA	NA	NA	NA	NA	NA
15	rs10740323	T	C	T	C	0.0084	-0.00551625	0.5935	0.590704	FALSE	FALSE	FALSE	ieu-b-4980	10	71502192	0.0138709	486484	0.690863	Sepsis || id:ieu-b-4980	Sepsis	Sepsis || ||	TRUE	igd	0.0018	4.096e-06	exposure	TRUE	reported	M01644.m	textfile	2	TRUE	0.00277573217016938	21.7777777777778	NA	NA	NA	NA	NA	NA	NA
16	rs10770772	A	G	A	G	0.0431	0.0149607	0.7853	0.776333	FALSE	FALSE	FALSE	ieu-b-4980	12	21199481	0.0163848	486484	0.361199	Sepsis || id:ieu-b-4980	Sepsis	Sepsis || ||	TRUE	igd	0.0066	6.092e-11	exposure	TRUE	reported	M33415.m	textfile	2	TRUE	0.00542097151189165	42.644857667585	NA	NA	NA	NA	NA	NA	NA
17	rs10791723	A	T	A	T	-0.0658	0.00111755	0.3242	0.346562	FALSE	TRUE	FALSE	ieu-b-4980	11	104554703	0.0143585	486484	0.937962	Sepsis || id:ieu-b-4980	Sepsis	Sepsis || ||	TRUE	igd	0.0141	2.962e-06	exposure	TRUE	reported	M18254.x	textfile	2	TRUE	0.00277573217016938	21.7777777777778	NA	NA	NA	NA	NA	NA	NA
18	rs10818924	T	C	T	C	-0.0087	-0.0183432	0.6238	0.616463	FALSE	FALSE	FALSE	ieu-b-4980	9	126913862	0.0140555	486484	0.191874	Sepsis || id:ieu-b-4980	Sepsis	Sepsis || ||	TRUE	igd	0.0018	2.347e-06	exposure	TRUE	reported	M32452.m	textfile	2	TRUE	0.00297693846126617	23.3611111111111	NA	NA	NA	NA	NA	NA	NA
19	rs10821585	A	G	A	G	-0.01	-0.00595209	0.4121	0.407424	FALSE	FALSE	FALSE	ieu-b-4980	10	61516587	0.01394	486484	0.669394	Sepsis || id:ieu-b-4980	Sepsis	Sepsis || ||	TRUE	igd	0.0018	6.21e-08	exposure	TRUE	reported	M32452.m	textfile	2	TRUE	0.00392931013887754	30.8641975308642	NA	NA	NA	NA	NA	NA	NA
20	rs10828691	A	G	A	G	-0.0084	-0.00919767	0.7048	0.702922	FALSE	FALSE	FALSE	ieu-b-4980	10	25014006	0.0150409	486484	0.540863	Sepsis || id:ieu-b-4980	Sepsis	Sepsis || ||	TRUE	igd	0.0017	6.047e-07	exposure	TRUE	reported	M20489.m	textfile	2	TRUE	0.00311084775891988	24.4152249134948	NA	NA	NA	NA	NA	NA	NA
21	rs10848196	A	G	A	G	-0.0098	0.020621	0.5584	0.555714	FALSE	FALSE	FALSE	ieu-b-4980	12	131226209	0.0137393	486484	0.133389	Sepsis || id:ieu-b-4980	Sepsis	Sepsis || ||	TRUE	igd	0.0018	5.252e-08	exposure	TRUE	reported	M01644.m	textfile	2	TRUE	0.00377429674052299	29.641975308642	NA	NA	NA	NA	NA	NA	NA
22	rs10897266	A	T	A	T	-0.0087	0.00195418	0.5784	0.575954	FALSE	TRUE	TRUE	ieu-b-4980	11	62155112	0.0138234	486484	0.88758	Sepsis || id:ieu-b-4980	Sepsis	Sepsis || ||	TRUE	igd	0.0018	2.513e-06	exposure	TRUE	reported	M32452.m	textfile	2	FALSE	0.00297693846126617	23.3611111111111	NA	NA	NA	NA	NA	NA	NA
23	rs10919047	A	C	A	C	0.0176	-0.00849166	0.1408	0.142042	FALSE	FALSE	FALSE	ieu-b-4980	1	169033499	0.0196558	486484	0.665728	Sepsis || id:ieu-b-4980	Sepsis	Sepsis || ||	TRUE	igd	0.0035	6.751e-07	exposure	TRUE	reported	M01508.m	textfile	2	TRUE	0.00322150688647017	25.2865306122449	NA	NA	NA	NA	NA	NA	NA
24	rs10938307	T	C	T	C	-0.0106	-0.00415323	0.4663	0.469713	FALSE	FALSE	FALSE	ieu-b-4980	4	43781839	0.013687	486484	0.761551	Sepsis || id:ieu-b-4980	Sepsis	Sepsis || ||	TRUE	igd	0.0019	1.484e-08	exposure	TRUE	reported	M22481.m	textfile	2	TRUE	0.00396233734174983	31.1246537396122	NA	NA	NA	NA	NA	NA	NA
25	rs11078257	A	G	A	G	0.0124	-0.00733282	0.3384	0.345874	FALSE	FALSE	FALSE	ieu-b-4980	17	14464463	0.0144843	486484	0.612673	Sepsis || id:ieu-b-4980	Sepsis	Sepsis || ||	TRUE	igd	0.0027	3.087e-06	exposure	TRUE	reported	M35253.m	textfile	2	TRUE	0.00268854807213478	21.0919067215364	NA	NA	NA	NA	NA	NA	NA
26	rs11081670	T	C	T	C	0.0121	0.00861095	0.3179	0.340467	FALSE	FALSE	FALSE	ieu-b-4980	18	76708276	0.0144935	486484	0.552428	Sepsis || id:ieu-b-4980	Sepsis	Sepsis || ||	TRUE	igd	0.0026	3.701e-06	exposure	TRUE	reported	M35186.m	textfile	2	TRUE	0.00276054388804723	21.6582840236686	NA	NA	NA	NA	NA	NA	NA
27	rs11161970	C	G	C	G	0.0218	0.00572392	0.3812	0.389032	FALSE	TRUE	FALSE	ieu-b-4980	1	87753920	0.0140095	486484	0.682853	Sepsis || id:ieu-b-4980	Sepsis	Sepsis || ||	TRUE	igd	0.0048	4.809e-06	exposure	TRUE	reported	M32593.m	textfile	2	TRUE	0.00262940950602024	20.6267361111111	NA	NA	NA	NA	NA	NA	NA
28	rs11236516	T	C	T	C	0.0283	0.029134	0.897	0.9062809	FALSE	FALSE	FALSE	ieu-b-4980	11	75451668	0.0234546	486484	0.214183	Sepsis || id:ieu-b-4980	Sepsis	Sepsis || ||	TRUE	igd	0.0058	1.242e-06	exposure	TRUE	reported	M33969.m	textfile	2	TRUE	0.00303367136962938	23.8076694411415	NA	NA	NA	NA	NA	NA	NA
29	rs11239545	A	T	A	T	-0.0132	-0.00811897	0.2416	0.246501	FALSE	TRUE	FALSE	ieu-b-4980	10	46012245	0.0158472	486484	0.608421	Sepsis || id:ieu-b-4980	Sepsis	Sepsis || ||	TRUE	igd	0.0026	5.216e-07	exposure	TRUE	reported	M32452.m	textfile	2	TRUE	0.00328355238758582	25.7751479289941	NA	NA	NA	NA	NA	NA	NA
30	rs11241933	A	T	A	T	-0.061	0.0191515	0.2705	0.283581	FALSE	TRUE	FALSE	ieu-b-4980	5	126944341	0.0152106	486484	0.207999	Sepsis || id:ieu-b-4980	Sepsis	Sepsis || ||	TRUE	igd	0.0125	1.053e-06	exposure	TRUE	reported	M12261.m	textfile	2	TRUE	0.00303452640266314	23.8144	NA	NA	NA	NA	NA	NA	NA
31	rs11260728	C	G	C	G	-0.0119	4.4078e-05	0.4106	0.382912	FALSE	TRUE	FALSE	ieu-b-4980	1	16703448	0.014037	486484	0.997495	Sepsis || id:ieu-b-4980	Sepsis	Sepsis || ||	TRUE	igd	0.0024	8.412e-07	exposure	TRUE	reported	M03127.m	textfile	2	TRUE	0.00313242058624774	24.5850694444445	TRUE	rs11260728	rs635120	C	G	A	G
32	rs1151428	A	G	A	G	-0.0178	-0.0121018	0.1545	0.16048	FALSE	FALSE	FALSE	ieu-b-4980	13	112101925	0.0185882	486484	0.515015	Sepsis || id:ieu-b-4980	Sepsis	Sepsis || ||	TRUE	igd	0.0039	4.769e-06	exposure	TRUE	reported	M35240.m	textfile	2	TRUE	0.00265538315995625	20.8310322156476	NA	NA	NA	NA	NA	NA	NA
33	rs1153699	T	G	T	G	0.0602	0.0072873	0.2385	0.242129	FALSE	FALSE	FALSE	ieu-b-4980	2	175922786	0.0161608	486484	0.652044	Sepsis || id:ieu-b-4980	Sepsis	Sepsis || ||	TRUE	igd	0.013	3.891e-06	exposure	TRUE	reported	M12261.m	textfile	2	TRUE	0.00273330911595894	21.4440236686391	NA	NA	NA	NA	NA	NA	NA
34	rs11595079	T	G	T	G	-0.0214	-0.0232696	0.0951	0.0902557	FALSE	FALSE	FALSE	ieu-b-4980	10	87819082	0.0240379	486484	0.333025	Sepsis || id:ieu-b-4980	Sepsis	Sepsis || ||	TRUE	igd	0.0045	1.888e-06	exposure	TRUE	reported	M03127.m	textfile	2	TRUE	0.00288217374656658	22.6153086419753	NA	NA	NA	NA	NA	NA	NA
35	rs1161762	T	C	T	C	0.0123	-0.00970134	0.7232	0.71816	FALSE	FALSE	FALSE	ieu-b-4980	6	1167568	0.0153209	486484	0.526598	Sepsis || id:ieu-b-4980	Sepsis	Sepsis || ||	TRUE	igd	0.0027	4.019e-06	exposure	TRUE	reported	M35186.m	textfile	2	TRUE	0.00264547350198686	20.7530864197531	NA	NA	NA	NA	NA	NA	NA
36	rs11623335	A	G	A	G	-0.008	-0.0224106	0.8018	0.802921	FALSE	FALSE	FALSE	ieu-b-4980	14	57033076	0.0178911	486484	0.210346	Sepsis || id:ieu-b-4980	Sepsis	Sepsis || ||	TRUE	igd	0.0017	3.481e-06	exposure	TRUE	reported	M20489.m	textfile	2	TRUE	0.0028224469203576	22.1453287197232	NA	NA	NA	NA	NA	NA	NA
37	rs11719633	A	G	A	G	-0.0206	-0.0114313	0.0945	0.0984106	FALSE	FALSE	FALSE	ieu-b-4980	3	20402881	0.0231629	486484	0.621646	Sepsis || id:ieu-b-4980	Sepsis	Sepsis || ||	TRUE	igd	0.0044	3.012e-06	exposure	TRUE	reported	M01508.m	textfile	2	TRUE	0.00279373522847719	21.9194214876033	NA	NA	NA	NA	NA	NA	NA
38	rs11787684	T	C	T	C	-0.0084	-0.0246937	0.7863	0.779978	FALSE	FALSE	FALSE	ieu-b-4980	9	129289674	0.0165458	486484	0.135581	Sepsis || id:ieu-b-4980	Sepsis	Sepsis || ||	TRUE	igd	0.0018	3.518e-06	exposure	TRUE	reported	M20489.m	textfile	2	TRUE	0.00277573217016938	21.7777777777778	NA	NA	NA	NA	NA	NA	NA
39	rs11830144	T	G	T	G	0.088	-0.0330078	0.0928	0.102431	FALSE	FALSE	FALSE	ieu-b-4980	12	49709867	0.0227021	486484	0.14596	Sepsis || id:ieu-b-4980	Sepsis	Sepsis || ||	TRUE	igd	0.0185	2.002e-06	exposure	TRUE	reported	M33609.m	textfile	2	TRUE	0.00288362574231766	22.6267348429511	NA	NA	NA	NA	NA	NA	NA
40	rs11853577	T	C	T	C	0.0076	0.00150538	0.6055	0.604885	FALSE	FALSE	FALSE	ieu-b-4980	15	71512315	0.0140457	486484	0.914648	Sepsis || id:ieu-b-4980	Sepsis	Sepsis || ||	TRUE	igd	0.0016	3.746e-06	exposure	TRUE	reported	M20489.m	textfile	2	TRUE	0.00287546298140109	22.5625	NA	NA	NA	NA	NA	NA	NA
41	rs11873891	A	G	A	G	0.0085	-0.0139384	0.6166	0.614276	FALSE	FALSE	FALSE	ieu-b-4980	18	6505597	0.0140177	486484	0.320057	Sepsis || id:ieu-b-4980	Sepsis	Sepsis || ||	TRUE	igd	0.0018	3.337e-06	exposure	TRUE	reported	M32452.m	textfile	2	TRUE	0.00284202547320216	22.2993827160494	NA	NA	NA	NA	NA	NA	NA
42	rs11885422	A	T	A	T	0.0084	0.000491821	0.2326	0.245114	FALSE	TRUE	FALSE	ieu-b-4980	2	30590548	0.0159393	486484	0.975384	Sepsis || id:ieu-b-4980	Sepsis	Sepsis || ||	TRUE	igd	0.0018	4.343e-06	exposure	TRUE	reported	M32518.m	textfile	2	TRUE	0.00277573217016938	21.7777777777778	NA	NA	NA	NA	NA	NA	NA
43	rs11915650	A	G	A	G	-0.0474	-0.0086399	0.1557	0.145862	FALSE	FALSE	FALSE	ieu-b-4980	3	174942871	0.0200887	486484	0.667131	Sepsis || id:ieu-b-4980	Sepsis	Sepsis || ||	TRUE	igd	0.01	2.221e-06	exposure	TRUE	reported	M18254.x	textfile	2	TRUE	0.00286340314462013	22.4676	NA	NA	NA	NA	NA	NA	NA
44	rs11921640	A	T	A	T	0.0113	0.0475014	0.8546	0.789728	FALSE	TRUE	FALSE	ieu-b-4980	3	27047659	0.016991	486484	0.00517905	Sepsis || id:ieu-b-4980	Sepsis	Sepsis || ||	TRUE	igd	0.0024	3.437e-06	exposure	TRUE	reported	M20489.m	textfile	2	TRUE	0.00282537942595388	22.1684027777778	NA	NA	NA	NA	NA	NA	NA
45	rs11949031	A	G	A	G	0.0662	-0.00477224	0.1629	0.164485	FALSE	FALSE	FALSE	ieu-b-4980	5	2370336	0.0184019	486484	0.795377	Sepsis || id:ieu-b-4980	Sepsis	Sepsis || ||	TRUE	igd	0.0138	1.522e-06	exposure	TRUE	reported	M12261.m	textfile	2	TRUE	0.0029326043824048	23.0121823146398	NA	NA	NA	NA	NA	NA	NA
46	rs12029258	A	C	A	C	0.0132	0.033923	0.1421	0.142278	FALSE	FALSE	FALSE	ieu-b-4980	1	22686493	0.0195435	486484	0.0826057	Sepsis || id:ieu-b-4980	Sepsis	Sepsis || ||	TRUE	igd	0.0028	1.572e-06	exposure	TRUE	reported	M32452.m	textfile	2	TRUE	0.00283250751043658	22.2244897959184	NA	NA	NA	NA	NA	NA	NA
47	rs12029258	A	C	A	G	0.0132	0.0912141	0.1421	0.00358987	TRUE	FALSE	FALSE	ieu-b-4980	1	22686493	0.121106	486484	0.451343	Sepsis || id:ieu-b-4980	Sepsis	Sepsis || ||	TRUE	igd	0.0028	1.572e-06	exposure	TRUE	reported	M32452.m	textfile	2	FALSE	0.00283250751043658	22.2244897959184	NA	NA	NA	NA	NA	NA	NA
48	rs12134225	A	G	A	G	0.012	0.0282479	0.0991	0.104332	FALSE	FALSE	FALSE	ieu-b-4980	1	81456579	0.022507	486484	0.209453	Sepsis || id:ieu-b-4980	Sepsis	Sepsis || ||	TRUE	igd	0.0025	1.632e-06	exposure	TRUE	reported	M20489.m	textfile	2	TRUE	0.00293613897724492	23.04	NA	NA	NA	NA	NA	NA	NA
49	rs12155847	T	C	T	C	0.0124	-0.0256656	0.6503	0.654831	FALSE	FALSE	FALSE	ieu-b-4980	8	58702529	0.0146516	486484	0.0798215	Sepsis || id:ieu-b-4980	Sepsis	Sepsis || ||	TRUE	igd	0.0027	3.644e-06	exposure	TRUE	reported	M35253.m	textfile	2	TRUE	0.00268854807213478	21.0919067215364	NA	NA	NA	NA	NA	NA	NA
50	rs1232230	C	G	C	G	-0.0086	-0.00379954	0.5224	0.517489	FALSE	TRUE	TRUE	ieu-b-4980	6	102666708	0.0136719	486484	0.781083	Sepsis || id:ieu-b-4980	Sepsis	Sepsis || ||	TRUE	igd	0.0019	3.506e-06	exposure	TRUE	reported	M32452.m	textfile	2	FALSE	0.00261171103091255	20.4875346260388	NA	NA	NA	NA	NA	NA	NA
51	rs12335217	T	C	T	C	0.323	-0.0677125	0.013	0.034581	FALSE	FALSE	FALSE	ieu-b-4980	8	66023840	0.0364931	486484	0.0635272	Sepsis || id:ieu-b-4980	Sepsis	Sepsis || ||	TRUE	igd	0.057	1.456e-08	exposure	TRUE	reported	M33609.m	textfile	2	TRUE	0.00408740541687292	32.1111111111111	NA	NA	NA	NA	NA	NA	NA
52	rs12341812	T	C	T	C	-0.093	-0.0509452	0.9564	0.935492	FALSE	FALSE	FALSE	ieu-b-4980	9	17107467	0.0278899	486484	0.0677517	Sepsis || id:ieu-b-4980	Sepsis	Sepsis || ||	TRUE	igd	0.0188	7.435e-07	exposure	TRUE	reported	M18254.x	textfile	2	TRUE	0.00311792127507255	24.4709144409235	NA	NA	NA	NA	NA	NA	NA
53	rs12356193	A	G	A	G	0.0328	0.0110372	0.836	0.832956	FALSE	FALSE	FALSE	ieu-b-4980	10	61413353	0.0183141	486484	0.546733	Sepsis || id:ieu-b-4980	Sepsis	Sepsis || ||	TRUE	igd	0.0027	1.961e-33	exposure	TRUE	reported	M32452.m	textfile	2	TRUE	0.0185129609999862	147.577503429355	NA	NA	NA	NA	NA	NA	NA
54	rs12359572	T	G	T	G	0.0177	-0.0130345	0.2419	0.258576	FALSE	FALSE	FALSE	ieu-b-4980	10	18974966	0.0158048	486484	0.40953	Sepsis || id:ieu-b-4980	Sepsis	Sepsis || ||	TRUE	igd	0.0036	6.258e-07	exposure	TRUE	reported	M32980.m	textfile	2	TRUE	0.00308015753842233	24.1736111111111	NA	NA	NA	NA	NA	NA	NA
55	rs12534545	A	G	A	G	0.0091	0.000707882	0.1791	0.175777	FALSE	FALSE	FALSE	ieu-b-4980	7	140195463	0.0181049	486484	0.968812	Sepsis || id:ieu-b-4980	Sepsis	Sepsis || ||	TRUE	igd	0.0019	1.216e-06	exposure	TRUE	reported	M20489.m	textfile	2	TRUE	0.00292331289967858	22.9390581717452	NA	NA	NA	NA	NA	NA	NA
56	rs12544560	A	G	A	G	0.0164	0.0228265	0.148	0.140807	FALSE	FALSE	FALSE	ieu-b-4980	8	21368451	0.0196328	486484	0.244964	Sepsis || id:ieu-b-4980	Sepsis	Sepsis || ||	TRUE	igd	0.0035	3.318e-06	exposure	TRUE	reported	M01508.m	textfile	2	TRUE	0.00279837391336194	21.9559183673469	NA	NA	NA	NA	NA	NA	NA
57	rs12577969	A	G	A	G	-0.0127	0.0459796	0.1103	0.107686	FALSE	FALSE	FALSE	ieu-b-4980	11	46820788	0.0220078	486484	0.036686	Sepsis || id:ieu-b-4980	Sepsis	Sepsis || ||	TRUE	igd	0.0027	2.845e-06	exposure	TRUE	reported	M32518.m	textfile	2	TRUE	0.0028198415161303	22.1248285322359	NA	NA	NA	NA	NA	NA	NA
58	rs12726916	T	G	T	G	-0.0159	0.0197523	0.1774	0.179856	FALSE	FALSE	FALSE	ieu-b-4980	1	157401437	0.0179901	486484	0.272227	Sepsis || id:ieu-b-4980	Sepsis	Sepsis || ||	TRUE	igd	0.0035	4.038e-06	exposure	TRUE	reported	M35253.m	textfile	2	TRUE	0.00263078451823739	20.6375510204082	NA	NA	NA	NA	NA	NA	NA
59	rs1284408	T	G	T	G	-0.0269	0.0147524	0.5194	0.525184	FALSE	FALSE	FALSE	ieu-b-4980	18	13548430	0.0137706	486484	0.284035	Sepsis || id:ieu-b-4980	Sepsis	Sepsis || ||	TRUE	igd	0.0055	7.948e-07	exposure	TRUE	reported	M22481.m	textfile	2	TRUE	0.00304806734939455	23.9209917355372	NA	NA	NA	NA	NA	NA	NA
60	rs12895893	A	G	A	G	-0.0443	-0.0210823	0.8278	0.804617	FALSE	FALSE	FALSE	ieu-b-4980	14	26708629	0.0172261	486484	0.221006	Sepsis || id:ieu-b-4980	Sepsis	Sepsis || ||	TRUE	igd	0.0093	1.964e-06	exposure	TRUE	reported	M18254.x	textfile	2	TRUE	0.00289171201643238	22.6903688287663	NA	NA	NA	NA	NA	NA	NA
61	rs12911284	A	C	A	C	0.0081	-0.00275517	0.7545	0.740524	FALSE	FALSE	FALSE	ieu-b-4980	15	100560800	0.0158054	486484	0.861615	Sepsis || id:ieu-b-4980	Sepsis	Sepsis || ||	TRUE	igd	0.0017	2.259e-06	exposure	TRUE	reported	M20489.m	textfile	2	TRUE	0.00289324367408873	22.7024221453287	NA	NA	NA	NA	NA	NA	NA
62	rs12953375	A	T	A	T	0.0126	0.00759705	0.8162	0.771846	FALSE	TRUE	FALSE	ieu-b-4980	18	75916505	0.016391	486484	0.643013	Sepsis || id:ieu-b-4980	Sepsis	Sepsis || ||	TRUE	igd	0.0026	1.344e-06	exposure	TRUE	reported	M01644.m	textfile	2	TRUE	0.002992704857773	23.4852071005917	NA	NA	NA	NA	NA	NA	NA
63	rs12995493	A	G	A	G	0.009	-0.0045215	0.5359	0.535896	FALSE	FALSE	FALSE	ieu-b-4980	2	28651505	0.0137279	486484	0.741879	Sepsis || id:ieu-b-4980	Sepsis	Sepsis || ||	TRUE	igd	0.0019	1.84e-06	exposure	TRUE	reported	M22481.m	textfile	2	TRUE	0.00285959999491627	22.4376731301939	NA	NA	NA	NA	NA	NA	NA
64	rs129986	T	C	T	C	-0.0724	-0.00615027	0.983	0.9711456	FALSE	FALSE	FALSE	ieu-b-4980	16	3804241	0.0407757	486484	0.880108	Sepsis || id:ieu-b-4980	Sepsis	Sepsis || ||	TRUE	igd	0.0145	5.551e-07	exposure	TRUE	reported	M20489.m	textfile	2	TRUE	0.00317636653763152	24.9310820451843	NA	NA	NA	NA	NA	NA	NA
65	rs13083714	T	C	T	C	0.0194	-0.0133312	0.5762	0.549935	FALSE	FALSE	FALSE	ieu-b-4980	3	6109274	0.0137996	486484	0.334014	Sepsis || id:ieu-b-4980	Sepsis	Sepsis || ||	TRUE	igd	0.0042	4.84e-06	exposure	TRUE	reported	M01644.m	textfile	2	TRUE	0.00271952686186717	21.3356009070295	NA	NA	NA	NA	NA	NA	NA
66	rs13109093	A	C	A	C	0.0085	-0.00334499	0.614	0.608694	FALSE	FALSE	FALSE	ieu-b-4980	4	148983139	0.0140127	486484	0.81133	Sepsis || id:ieu-b-4980	Sepsis	Sepsis || ||	TRUE	igd	0.0018	4.247e-06	exposure	TRUE	reported	M01644.m	textfile	2	TRUE	0.00284202547320216	22.2993827160494	NA	NA	NA	NA	NA	NA	NA
67	rs13174155	T	G	T	G	-0.024	-0.0153037	0.4549	0.458015	FALSE	FALSE	FALSE	ieu-b-4980	5	126448263	0.0137246	486484	0.264826	Sepsis || id:ieu-b-4980	Sepsis	Sepsis || ||	TRUE	igd	0.005	1.816e-06	exposure	TRUE	reported	M33415.m	textfile	2	TRUE	0.00293613897724492	23.04	NA	NA	NA	NA	NA	NA	NA
68	rs13192201	A	T	A	T	0.0165	-0.0059038	0.7555	0.740649	FALSE	TRUE	FALSE	ieu-b-4980	6	84350664	0.0156123	486484	0.705318	Sepsis || id:ieu-b-4980	Sepsis	Sepsis || ||	TRUE	igd	0.0035	2.341e-06	exposure	TRUE	reported	M32980.m	textfile	2	TRUE	0.00283250751043658	22.2244897959184	NA	NA	NA	NA	NA	NA	NA
69	rs13212846	A	C	A	C	-0.0241	-0.0196952	0.9252	0.906697	FALSE	FALSE	FALSE	ieu-b-4980	6	50301100	0.0235161	486484	0.402299	Sepsis || id:ieu-b-4980	Sepsis	Sepsis || ||	TRUE	igd	0.0052	2.882e-06	exposure	TRUE	reported	M01508.m	textfile	2	TRUE	0.00273783894609723	21.4796597633136	NA	NA	NA	NA	NA	NA	NA
70	rs13281311	A	T	A	T	-0.0089	0.000131211	0.5627	0.555292	FALSE	TRUE	TRUE	ieu-b-4980	8	27881384	0.0137923	486484	0.99241	Sepsis || id:ieu-b-4980	Sepsis	Sepsis || ||	TRUE	igd	0.0018	8.814e-07	exposure	TRUE	reported	M01644.m	textfile	2	FALSE	0.00311495117576528	24.4475308641975	NA	NA	NA	NA	NA	NA	NA
71	rs13431652	T	C	T	C	0.0099	-0.0148651	0.7174	0.692255	FALSE	FALSE	FALSE	ieu-b-4980	2	169753415	0.0148897	486484	0.318109	Sepsis || id:ieu-b-4980	Sepsis	Sepsis || ||	TRUE	igd	0.0017	4.337e-09	exposure	TRUE	reported	M20489.m	textfile	2	TRUE	0.0043158396732274	33.9134948096886	NA	NA	NA	NA	NA	NA	NA
72	rs1388331	A	G	A	G	0.014	0.0225346	0.913	0.916689	FALSE	FALSE	FALSE	ieu-b-4980	4	23778350	0.0249032	486484	0.365525	Sepsis || id:ieu-b-4980	Sepsis	Sepsis || ||	TRUE	igd	0.003	3.061e-06	exposure	TRUE	reported	M32518.m	textfile	2	TRUE	0.00277573217016938	21.7777777777778	NA	NA	NA	NA	NA	NA	NA
73	rs1389939	C	G	C	G	0.0098	0.00815152	0.4085	0.417072	FALSE	TRUE	FALSE	ieu-b-4980	1	79992759	0.0138847	486484	0.557145	Sepsis || id:ieu-b-4980	Sepsis	Sepsis || ||	TRUE	igd	0.0018	1.129e-07	exposure	TRUE	reported	M32452.m	textfile	2	TRUE	0.00377429674052299	29.641975308642	NA	NA	NA	NA	NA	NA	NA
74	rs1391470	T	C	T	C	0.2838	0.00792727	0.0161	0.0194161	FALSE	FALSE	FALSE	ieu-b-4980	15	76429785	0.0496552	486484	0.87316	Sepsis || id:ieu-b-4980	Sepsis	Sepsis || ||	TRUE	igd	0.0602	2.451e-06	exposure	TRUE	reported	M33609.m	textfile	2	TRUE	0.00283250751043658	22.2244897959184	NA	NA	NA	NA	NA	NA	NA
75	rs1395	A	G	A	G	0.0172	0.00518784	0.7034	0.695829	FALSE	FALSE	FALSE	ieu-b-4980	2	27424636	0.0148207	486484	0.726308	Sepsis || id:ieu-b-4980	Sepsis	Sepsis || ||	TRUE	igd	0.0027	8.138e-11	exposure	TRUE	reported	M01508.m	textfile	2	TRUE	0.00516004800044652	40.5816186556927	NA	NA	NA	NA	NA	NA	NA
76	rs1417985	A	G	A	G	0.0315	-0.0562634	0.9726	0.971005	FALSE	FALSE	FALSE	ieu-b-4980	13	47296625	0.0410629	486484	0.170632	Sepsis || id:ieu-b-4980	Sepsis	Sepsis || ||	TRUE	igd	0.0062	4.646e-07	exposure	TRUE	reported	M32452.m	textfile	2	TRUE	0.00328835290752535	25.8129552549428	NA	NA	NA	NA	NA	NA	NA
77	rs1420139	C	G	C	G	-0.0125	-0.0136096	0.1735	0.211411	FALSE	TRUE	FALSE	ieu-b-4980	7	29547240	0.0169213	486484	0.421233	Sepsis || id:ieu-b-4980	Sepsis	Sepsis || ||	TRUE	igd	0.0027	3.277e-06	exposure	TRUE	reported	M32452.m	textfile	2	TRUE	0.00273196765839861	21.4334705075446	NA	NA	NA	NA	NA	NA	NA
78	rs1448663	A	G	A	G	0.0334	-0.0280435	0.1756	0.195988	FALSE	FALSE	FALSE	ieu-b-4980	7	17513190	0.0174819	486484	0.108682	Sepsis || id:ieu-b-4980	Sepsis	Sepsis || ||	TRUE	igd	0.0065	3.472e-07	exposure	TRUE	reported	M32593.m	textfile	2	TRUE	0.00336336673866789	26.4037869822485	NA	NA	NA	NA	NA	NA	NA
79	rs1500394	T	C	T	C	-0.0088	-0.00257591	0.5727	0.575934	FALSE	FALSE	FALSE	ieu-b-4980	4	155767619	0.0143831	486484	0.857865	Sepsis || id:ieu-b-4980	Sepsis	Sepsis || ||	TRUE	igd	0.0018	1.454e-06	exposure	TRUE	reported	M32452.m	textfile	2	TRUE	0.0030455575132142	23.9012345679012	NA	NA	NA	NA	NA	NA	NA
80	rs1582961	T	C	T	C	0.0423	0.0276774	0.2291	0.24245	FALSE	FALSE	FALSE	ieu-b-4980	19	34061975	0.0166339	486484	0.0961302	Sepsis || id:ieu-b-4980	Sepsis	Sepsis || ||	TRUE	igd	0.0086	8.078e-07	exposure	TRUE	reported	M21049.m	textfile	2	TRUE	0.00308257871925503	24.1926717144402	NA	NA	NA	NA	NA	NA	NA
81	rs1689955	T	C	T	C	0.0258	-0.014364	0.4884	0.517247	FALSE	FALSE	FALSE	ieu-b-4980	15	101229804	0.0136942	486484	0.294219	Sepsis || id:ieu-b-4980	Sepsis	Sepsis || ||	TRUE	igd	0.0056	4.292e-06	exposure	TRUE	reported	M32980.m	textfile	2	TRUE	0.00270556462504737	21.2257653061225	NA	NA	NA	NA	NA	NA	NA
82	rs16916075	T	G	T	G	0.0089	-0.0218096	0.806	0.797762	FALSE	FALSE	FALSE	ieu-b-4980	8	94600938	0.0170689	486484	0.201343	Sepsis || id:ieu-b-4980	Sepsis	Sepsis || ||	TRUE	igd	0.0019	2.687e-06	exposure	TRUE	reported	M32518.m	textfile	2	TRUE	0.00279658309163479	21.9418282548476	NA	NA	NA	NA	NA	NA	NA
83	rs16948294	A	T	A	T	-0.041	0.0233881	0.0694	0.0678074	FALSE	TRUE	FALSE	ieu-b-4980	15	94164895	0.0274356	486484	0.393952	Sepsis || id:ieu-b-4980	Sepsis	Sepsis || ||	TRUE	igd	0.0085	1.354e-06	exposure	TRUE	reported	M03127.m	textfile	2	TRUE	0.00296490965050753	23.2664359861592	NA	NA	NA	NA	NA	NA	NA
84	rs17015424	C	G	C	G	-0.022	-0.0275928	0.5942	0.600493	FALSE	TRUE	FALSE	ieu-b-4980	2	128339758	0.0139833	486484	0.0484652	Sepsis || id:ieu-b-4980	Sepsis	Sepsis || ||	TRUE	igd	0.0048	4.099e-06	exposure	TRUE	reported	M32452.m	textfile	2	TRUE	0.00267774708081308	21.0069444444444	NA	NA	NA	NA	NA	NA	NA
85	rs17022603	A	G	A	G	-0.0771	-0.0872814	0.9828	0.9877098	FALSE	FALSE	FALSE	ieu-b-4980	4	148021420	0.0623916	486484	0.161834	Sepsis || id:ieu-b-4980	Sepsis	Sepsis || ||	TRUE	igd	0.0164	2.46e-06	exposure	TRUE	reported	M35240.m	textfile	2	TRUE	0.00281687217539961	22.1014649018441	NA	NA	NA	NA	NA	NA	NA
86	rs17031728	C	G	C	G	-0.0181	0.0121323	0.8162	0.822412	FALSE	TRUE	FALSE	ieu-b-4980	4	155412581	0.0178532	486484	0.496782	Sepsis || id:ieu-b-4980	Sepsis	Sepsis || ||	TRUE	igd	0.0034	7.677e-08	exposure	TRUE	reported	M35186.m	textfile	2	TRUE	0.00360911085393737	28.3399653979239	NA	NA	NA	NA	NA	NA	NA
87	rs17065159	A	G	A	G	0.1289	-0.0651322	0.0388	0.0388703	FALSE	FALSE	FALSE	ieu-b-4980	8	549716	0.0356774	486484	0.0679125	Sepsis || id:ieu-b-4980	Sepsis	Sepsis || ||	TRUE	igd	0.0275	2.808e-06	exposure	TRUE	reported	M33609.m	textfile	2	TRUE	0.00280023045563239	21.9705256198347	NA	NA	NA	NA	NA	NA	NA
88	rs17082600	T	C	T	C	0.0476	0.0199	0.0193	0.0176436	FALSE	FALSE	FALSE	ieu-b-4980	13	26228314	0.0521197	486484	0.7026	Sepsis || id:ieu-b-4980	Sepsis	Sepsis || ||	TRUE	igd	0.0094	4.082e-07	exposure	TRUE	reported	M01508.m	textfile	2	TRUE	0.00326669304135097	25.6423721140788	NA	NA	NA	NA	NA	NA	NA
89	rs17148983	C	G	C	G	0.0361	-0.0170677	0.0869	0.0995325	FALSE	TRUE	FALSE	ieu-b-4980	7	75649821	0.0227817	486484	0.453745	Sepsis || id:ieu-b-4980	Sepsis	Sepsis || ||	TRUE	igd	0.0077	2.524e-06	exposure	TRUE	reported	M32593.m	textfile	2	TRUE	0.00280146848962217	21.98026648676	NA	NA	NA	NA	NA	NA	NA
90	rs17176375	A	G	A	G	0.0211	-0.00310348	0.1078	0.106161	FALSE	FALSE	FALSE	ieu-b-4980	7	39036411	0.0221625	486484	0.888634	Sepsis || id:ieu-b-4980	Sepsis	Sepsis || ||	TRUE	igd	0.0043	8.436e-07	exposure	TRUE	reported	M35253.m	textfile	2	TRUE	0.00306806577063057	24.0784207679827	NA	NA	NA	NA	NA	NA	NA
91	rs17433244	A	C	A	C	0.328	-0.048519	0.023	0.063803	FALSE	FALSE	FALSE	ieu-b-4980	22	27557349	0.0283054	486484	0.0865048	Sepsis || id:ieu-b-4980	Sepsis	Sepsis || ||	TRUE	igd	0.065	4.508e-07	exposure	TRUE	reported	M33609.m	textfile	2	TRUE	0.00324400108262023	25.4636686390533	NA	NA	NA	NA	NA	NA	NA
92	rs174550	T	C	T	C	0.0347	-0.0221514	0.6676	0.656005	FALSE	FALSE	FALSE	ieu-b-4980	11	61571478	0.0143886	486484	0.123679	Sepsis || id:ieu-b-4980	Sepsis	Sepsis || ||	TRUE	igd	0.0034	6.79e-24	exposure	TRUE	reported	M32980.m	textfile	2	TRUE	0.0131379833589981	104.160034602076	NA	NA	NA	NA	NA	NA	NA
93	rs174578	A	T	A	T	-0.0354	0.0247525	0.341	0.352673	FALSE	TRUE	FALSE	ieu-b-4980	11	61605499	0.0143142	486484	0.0837684	Sepsis || id:ieu-b-4980	Sepsis	Sepsis || ||	TRUE	igd	0.0026	6.122e-42	exposure	TRUE	reported	M35186.m	textfile	2	TRUE	0.0231452032934762	185.378698224852	NA	NA	NA	NA	NA	NA	NA
94	rs174601	T	C	T	C	-0.0336	0.0292632	0.3398	0.374872	FALSE	FALSE	FALSE	ieu-b-4980	11	61623140	0.0141149	486484	0.0381522	Sepsis || id:ieu-b-4980	Sepsis	Sepsis || ||	TRUE	igd	0.0042	7.93e-16	exposure	TRUE	reported	M33969.m	textfile	2	TRUE	0.00811359026369168	64	NA	NA	NA	NA	NA	NA	NA
95	rs17520583	A	G	A	G	0.0093	0.00825806	0.332	0.331505	FALSE	FALSE	FALSE	ieu-b-4980	10	92247237	0.0145301	486484	0.569803	Sepsis || id:ieu-b-4980	Sepsis	Sepsis || ||	TRUE	igd	0.0018	3.599e-07	exposure	TRUE	reported	M01644.m	textfile	2	TRUE	0.00340026536930562	26.6944444444444	NA	NA	NA	NA	NA	NA	NA
96	rs17579748	A	G	A	G	0.0292	-0.0316372	0.9713	0.9572785	FALSE	FALSE	FALSE	ieu-b-4980	14	76657203	0.0343512	486484	0.357054	Sepsis || id:ieu-b-4980	Sepsis	Sepsis || ||	TRUE	igd	0.0063	3.865e-06	exposure	TRUE	reported	M32518.m	textfile	2	TRUE	0.00273819861574271	21.4824892920131	NA	NA	NA	NA	NA	NA	NA
97	rs17699658	T	C	T	C	0.0141	0.0206474	0.2136	0.219274	FALSE	FALSE	FALSE	ieu-b-4980	3	71256309	0.0166917	486484	0.216092	Sepsis || id:ieu-b-4980	Sepsis	Sepsis || ||	TRUE	igd	0.0027	2.282e-07	exposure	TRUE	reported	M22481.m	textfile	2	TRUE	0.003473527131722	27.2716049382716	NA	NA	NA	NA	NA	NA	NA
98	rs1771823	A	G	A	G	0.0092	-0.00689972	0.706	0.708818	FALSE	FALSE	FALSE	ieu-b-4980	6	151279057	0.015047	486484	0.64656	Sepsis || id:ieu-b-4980	Sepsis	Sepsis || ||	TRUE	igd	0.0018	4.935e-07	exposure	TRUE	reported	M32518.m	textfile	2	TRUE	0.00332777655458749	26.1234567901235	NA	NA	NA	NA	NA	NA	NA
99	rs17751805	A	G	A	G	0.0628	0.0381645	0.9645	0.9656498	FALSE	FALSE	FALSE	ieu-b-4980	14	65034363	0.0378864	486484	0.313773	Sepsis || id:ieu-b-4980	Sepsis	Sepsis || ||	TRUE	igd	0.0135	3.399e-06	exposure	TRUE	reported	M01508.m	textfile	2	TRUE	0.00275818498022866	21.6397256515775	NA	NA	NA	NA	NA	NA	NA
100	rs1785007	C	G	C	G	0.1233	0.0151763	0.1024	0.09151	FALSE	TRUE	FALSE	ieu-b-4980	11	115527604	0.0237395	486484	0.522638	Sepsis || id:ieu-b-4980	Sepsis	Sepsis || ||	TRUE	igd	0.0242	3.352e-07	exposure	TRUE	reported	M21049.m	textfile	2	TRUE	0.00330695288993676	25.9594460760877	NA	NA	NA	NA	NA	NA	NA
101	rs1824583	A	G	A	G	-0.0145	0.0206336	0.7906	0.781202	FALSE	FALSE	FALSE	ieu-b-4980	11	99064051	0.016594	486484	0.213708	Sepsis || id:ieu-b-4980	Sepsis	Sepsis || ||	TRUE	igd	0.0031	3.381e-06	exposure	TRUE	reported	M03127.m	textfile	2	TRUE	0.00278850258936173	21.8782518210198	NA	NA	NA	NA	NA	NA	NA
102	rs1857095	T	C	T	C	-0.023	-0.0619347	0.9748	0.972959	FALSE	FALSE	FALSE	ieu-b-4980	1	80246020	0.0421058	486484	0.14131	Sepsis || id:ieu-b-4980	Sepsis	Sepsis || ||	TRUE	igd	0.005	3.792e-06	exposure	TRUE	reported	M20489.m	textfile	2	TRUE	0.00269720439098756	21.16	NA	NA	NA	NA	NA	NA	NA
103	rs1883349	A	G	A	G	-0.0318	-0.00891694	0.1609	0.16332	FALSE	FALSE	FALSE	ieu-b-4980	22	44331943	0.0184765	486484	0.629374	Sepsis || id:ieu-b-4980	Sepsis	Sepsis || ||	TRUE	igd	0.0068	2.476e-06	exposure	TRUE	reported	M33415.m	textfile	2	TRUE	0.00278737461858415	21.8693771626298	NA	NA	NA	NA	NA	NA	NA
104	rs1889463	T	C	T	C	0.0089	-0.00149083	0.628	0.639032	FALSE	FALSE	FALSE	ieu-b-4980	1	106653622	0.0147924	486484	0.919722	Sepsis || id:ieu-b-4980	Sepsis	Sepsis || ||	TRUE	igd	0.0019	3.358e-06	exposure	TRUE	reported	M01644.m	textfile	2	TRUE	0.00279658309163479	21.9418282548476	NA	NA	NA	NA	NA	NA	NA
105	rs1898906	A	G	A	G	0.1378	-0.0590409	0.0296	0.0300231	FALSE	FALSE	FALSE	ieu-b-4980	2	188892386	0.0399974	486484	0.139912	Sepsis || id:ieu-b-4980	Sepsis	Sepsis || ||	TRUE	igd	0.0299	4.087e-06	exposure	TRUE	reported	M12261.m	textfile	2	TRUE	0.00270738376514289	21.2400756143667	NA	NA	NA	NA	NA	NA	NA
106	rs1899124	T	C	T	C	0.304	-0.00344463	0.051	0.9024308	FALSE	FALSE	FALSE	ieu-b-4980	18	62488818	0.0230011	486484	0.880955	Sepsis || id:ieu-b-4980	Sepsis	Sepsis || ||	TRUE	igd	0.055	3.252e-08	exposure	TRUE	reported	M33609.m	textfile	2	TRUE	0.00388955967033019	30.5507438016529	NA	NA	NA	NA	NA	NA	NA
107	rs1954482	A	G	A	G	-0.0122	0.0321872	0.3157	0.315131	FALSE	FALSE	FALSE	ieu-b-4980	14	62519030	0.0147225	486484	0.0287972	Sepsis || id:ieu-b-4980	Sepsis	Sepsis || ||	TRUE	igd	0.0027	4.429e-06	exposure	TRUE	reported	M35253.m	textfile	2	TRUE	0.00260274403785555	20.4170096021948	TRUE	rs1954482	rs7160936	A	G	G	TRUE
108	rs1981524	T	C	T	C	0.015	0.0152054	0.2032	0.188143	FALSE	FALSE	FALSE	ieu-b-4980	5	131756506	0.0175304	486484	0.385738	Sepsis || id:ieu-b-4980	Sepsis	Sepsis || ||	TRUE	igd	0.0033	4.71e-06	exposure	TRUE	reported	M35240.m	textfile	2	TRUE	0.00263378578261364	20.6611570247934	NA	NA	NA	NA	NA	NA	NA
109	rs2032297	C	G	C	G	0.057	-0.0180304	0.7857	0.780249	FALSE	TRUE	FALSE	ieu-b-4980	21	22455320	0.0165134	486484	0.274893	Sepsis || id:ieu-b-4980	Sepsis	Sepsis || ||	TRUE	igd	0.0123	3.852e-06	exposure	TRUE	reported	M12261.m	textfile	2	TRUE	0.00273728632864239	21.4753123140988	NA	NA	NA	NA	NA	NA	NA
110	rs203591	T	C	T	C	-0.0086	0.0250447	0.3697	0.364985	FALSE	FALSE	FALSE	ieu-b-4980	14	27774944	0.0142117	486484	0.0780243	Sepsis || id:ieu-b-4980	Sepsis	Sepsis || ||	TRUE	igd	0.0018	2.014e-06	exposure	TRUE	reported	M01644.m	textfile	2	TRUE	0.00290909434181937	22.8271604938272	NA	NA	NA	NA	NA	NA	NA
111	rs2053595	A	G	A	G	0.0086	-0.00325234	0.312	0.342847	FALSE	FALSE	FALSE	ieu-b-4980	17	7029549	0.0144069	486484	0.821397	Sepsis || id:ieu-b-4980	Sepsis	Sepsis || ||	TRUE	igd	0.0018	2.984e-06	exposure	TRUE	reported	M32518.m	textfile	2	TRUE	0.00290909434181937	22.8271604938272	NA	NA	NA	NA	NA	NA	NA
112	rs2059238	A	C	A	C	-0.0435	-0.0294689	0.1958	0.214002	FALSE	FALSE	FALSE	ieu-b-4980	16	78258810	0.0166939	486484	0.0775211	Sepsis || id:ieu-b-4980	Sepsis	Sepsis || ||	TRUE	igd	0.0087	6.602e-07	exposure	TRUE	reported	M18254.x	textfile	2	TRUE	0.00318511912345522	25	NA	NA	NA	NA	NA	NA	NA
113	rs2113305	T	G	T	G	-0.0134	0.0349785	0.2651	0.28931	FALSE	FALSE	FALSE	ieu-b-4980	16	79051997	0.0151698	486484	0.0211222	Sepsis || id:ieu-b-4980	Sepsis	Sepsis || ||	TRUE	igd	0.0029	4.952e-06	exposure	TRUE	reported	M03127.m	textfile	2	TRUE	0.00272145548459065	21.3507728894174	NA	NA	NA	NA	NA	NA	NA
114	rs2145985	T	C	T	C	-0.0152	0.00839165	0.16	0.168021	FALSE	FALSE	FALSE	ieu-b-4980	9	99174531	0.0182678	486484	0.645969	Sepsis || id:ieu-b-4980	Sepsis	Sepsis || ||	TRUE	igd	0.0033	3.911e-06	exposure	TRUE	reported	M03127.m	textfile	2	TRUE	0.00270429709812441	21.2157943067034	NA	NA	NA	NA	NA	NA	NA
115	rs2159491	T	C	T	C	-0.0155	-0.0365381	0.7764	0.756153	FALSE	FALSE	FALSE	ieu-b-4980	7	48953786	0.0158891	486484	0.0214729	Sepsis || id:ieu-b-4980	Sepsis	Sepsis || ||	TRUE	igd	0.0034	4.442e-06	exposure	TRUE	reported	M20489.m	textfile	2	TRUE	0.00264926031880002	20.7828719723183	NA	NA	NA	NA	NA	NA	NA
116	rs2173615	T	G	T	G	0.0125	0.00578661	0.3153	0.30454	FALSE	FALSE	FALSE	ieu-b-4980	3	191673577	0.0148262	486484	0.696319	Sepsis || id:ieu-b-4980	Sepsis	Sepsis || ||	TRUE	igd	0.0026	1.693e-06	exposure	TRUE	reported	M01508.m	textfile	2	TRUE	0.0029455294780107	23.1139053254438	NA	NA	NA	NA	NA	NA	NA
117	rs2236434	C	G	C	G	-0.0124	0.0265435	0.6878	0.680194	FALSE	TRUE	FALSE	ieu-b-4980	21	38176332	0.0146724	486484	0.0704385	Sepsis || id:ieu-b-4980	Sepsis	Sepsis || ||	TRUE	igd	0.0027	3.713e-06	exposure	TRUE	reported	M35253.m	textfile	2	TRUE	0.00268854807213478	21.0919067215364	NA	NA	NA	NA	NA	NA	NA
118	rs2247330	T	C	T	C	0.0124	-0.0141949	0.6524	0.648995	FALSE	FALSE	FALSE	ieu-b-4980	12	96424122	0.0143562	486484	0.32278	Sepsis || id:ieu-b-4980	Sepsis	Sepsis || ||	TRUE	igd	0.0025	4.564e-07	exposure	TRUE	reported	M03127.m	textfile	2	TRUE	0.00313452016726139	24.6016	NA	NA	NA	NA	NA	NA	NA
119	rs2295308	A	C	A	C	0.0209	-0.0394074	0.9608	0.9503337	FALSE	FALSE	FALSE	ieu-b-4980	14	24761805	0.0314886	486484	0.210759	Sepsis || id:ieu-b-4980	Sepsis	Sepsis || ||	TRUE	igd	0.0045	3.07e-06	exposure	TRUE	reported	M32518.m	textfile	2	TRUE	0.00274943207714397	21.5708641975309	NA	NA	NA	NA	NA	NA	NA
120	rs2322487	A	T	A	T	-0.0124	0.0112955	0.6629	0.628232	FALSE	TRUE	FALSE	ieu-b-4980	6	164943414	0.0141412	486484	0.424426	Sepsis || id:ieu-b-4980	Sepsis	Sepsis || ||	TRUE	igd	0.0026	1.997e-06	exposure	TRUE	reported	M22481.m	textfile	2	TRUE	0.00289872558630571	22.7455621301775	NA	NA	NA	NA	NA	NA	NA
121	rs2431704	A	C	A	C	-0.009	0.00946662	0.8029	0.801818	FALSE	FALSE	FALSE	ieu-b-4980	5	128355152	0.0171397	486484	0.580728	Sepsis || id:ieu-b-4980	Sepsis	Sepsis || ||	TRUE	igd	0.0019	1.043e-06	exposure	TRUE	reported	M32518.m	textfile	2	TRUE	0.00285959999491627	22.4376731301939	NA	NA	NA	NA	NA	NA	NA
122	rs2434532	A	G	A	G	-0.0095	-0.0114573	0.1919	0.184627	FALSE	FALSE	FALSE	ieu-b-4980	5	153640472	0.0175753	486484	0.514468	Sepsis || id:ieu-b-4980	Sepsis	Sepsis || ||	TRUE	igd	0.0019	2.839e-07	exposure	TRUE	reported	M32518.m	textfile	2	TRUE	0.00318511912345522	25	NA	NA	NA	NA	NA	NA	NA
123	rs248063	A	T	A	T	-0.024	-0.0162421	0.5019	0.504773	FALSE	TRUE	TRUE	ieu-b-4980	5	126500208	0.0136954	486484	0.235642	Sepsis || id:ieu-b-4980	Sepsis	Sepsis || ||	TRUE	igd	0.0051	2.43e-06	exposure	TRUE	reported	M01508.m	textfile	2	FALSE	0.0028224469203576	22.1453287197232	NA	NA	NA	NA	NA	NA	NA
124	rs2497587	A	G	A	G	-0.0092	-0.0182451	0.1887	0.190286	FALSE	FALSE	FALSE	ieu-b-4980	13	25561804	0.0174551	486484	0.295904	Sepsis || id:ieu-b-4980	Sepsis	Sepsis || ||	TRUE	igd	0.0017	1.299e-07	exposure	TRUE	reported	M20489.m	textfile	2	TRUE	0.00372929150511103	29.2871972318339	NA	NA	NA	NA	NA	NA	NA
125	rs2501894	A	G	A	G	-0.0096	-0.00210089	0.1704	0.168111	FALSE	FALSE	FALSE	ieu-b-4980	1	210652816	0.0182935	486484	0.90857	Sepsis || id:ieu-b-4980	Sepsis	Sepsis || ||	TRUE	igd	0.0018	6.03e-08	exposure	TRUE	reported	M20489.m	textfile	2	TRUE	0.00362236812316052	28.4444444444444	NA	NA	NA	NA	NA	NA	NA
126	rs2504453	A	T	A	T	0.02	-0.000810093	0.8969	0.886885	FALSE	TRUE	FALSE	ieu-b-4980	1	108225074	0.0216431	486484	0.970142	Sepsis || id:ieu-b-4980	Sepsis	Sepsis || ||	TRUE	igd	0.0043	3.35e-06	exposure	TRUE	reported	M35186.m	textfile	2	TRUE	0.00275737017474006	21.6333153055706	NA	NA	NA	NA	NA	NA	NA
127	rs2525554	A	G	A	G	0.0273	-0.0186064	0.4881	0.488244	FALSE	FALSE	FALSE	ieu-b-4980	7	99566407	0.0137267	486484	0.175262	Sepsis || id:ieu-b-4980	Sepsis	Sepsis || ||	TRUE	igd	0.005	5.204e-08	exposure	TRUE	reported	M33415.m	textfile	2	TRUE	0.00379581297824868	29.8116	NA	NA	NA	NA	NA	NA	NA
128	rs2526477	A	G	A	G	-0.012	-0.0209415	0.609	0.610565	FALSE	FALSE	FALSE	ieu-b-4980	17	20131193	0.0140199	486484	0.135255	Sepsis || id:ieu-b-4980	Sepsis	Sepsis || ||	TRUE	igd	0.0026	2.988e-06	exposure	TRUE	reported	M01508.m	textfile	2	TRUE	0.00271522699297661	21.301775147929	NA	NA	NA	NA	NA	NA	NA
129	rs2671471	A	G	A	G	-0.0131	0.0423169	0.1641	0.158395	FALSE	FALSE	FALSE	ieu-b-4980	10	65752909	0.0188004	486484	0.024395	Sepsis || id:ieu-b-4980	Sepsis	Sepsis || ||	TRUE	igd	0.0028	2.673e-06	exposure	TRUE	reported	M22481.m	textfile	2	TRUE	0.00278987257235485	21.8890306122449	NA	NA	NA	NA	NA	NA	NA
130	rs2698512	A	G	A	G	-0.0539	0.0820361	0.0391	0.04088	FALSE	FALSE	FALSE	ieu-b-4980	7	154874572	0.0345578	486484	0.0176023	Sepsis || id:ieu-b-4980	Sepsis	Sepsis || ||	TRUE	igd	0.0117	4.088e-06	exposure	TRUE	reported	M32593.m	textfile	2	TRUE	0.00270520708762935	21.2229527357733	NA	NA	NA	NA	NA	NA	NA
131	rs2715311	A	G	A	G	-0.0107	-0.0179681	0.3884	0.385011	FALSE	FALSE	FALSE	ieu-b-4980	18	63688253	0.0140628	486484	0.201354	Sepsis || id:ieu-b-4980	Sepsis	Sepsis || ||	TRUE	igd	0.0018	6.574e-09	exposure	TRUE	reported	M32452.m	textfile	2	TRUE	0.004496107287668	35.3364197530864	NA	NA	NA	NA	NA	NA	NA
132	rs275721	A	C	A	C	-0.016	0.0263487	0.509	0.503189	FALSE	FALSE	FALSE	ieu-b-4980	15	40115920	0.0136855	486484	0.0541926	Sepsis || id:ieu-b-4980	Sepsis	Sepsis || ||	TRUE	igd	0.003	9.643e-08	exposure	TRUE	reported	M03127.m	textfile	2	TRUE	0.00362236812316052	28.4444444444444	NA	NA	NA	NA	NA	NA	NA
133	rs2761165	A	T	A	T	0.0087	0.0279681	0.4702	0.45583	FALSE	TRUE	TRUE	ieu-b-4980	13	100466715	0.0137599	486484	0.042095	Sepsis || id:ieu-b-4980	Sepsis	Sepsis || ||	TRUE	igd	0.0019	3.201e-06	exposure	TRUE	reported	M22481.m	textfile	2	FALSE	0.00267263834849382	20.9667590027701	NA	NA	NA	NA	NA	NA	NA
134	rs2801848	T	C	T	C	0.0764	0.0181577	0.1289	0.123522	FALSE	FALSE	FALSE	ieu-b-4980	10	28382756	0.0206858	486484	0.380061	Sepsis || id:ieu-b-4980	Sepsis	Sepsis || ||	TRUE	igd	0.0155	8.577e-07	exposure	TRUE	reported	M33609.m	textfile	2	TRUE	0.00309562241094517	24.2953590010406	NA	NA	NA	NA	NA	NA	NA
135	rs2831549	T	C	T	C	-0.009	0.0134816	0.7077	0.67212	FALSE	FALSE	FALSE	ieu-b-4980	21	29527720	0.0145505	486484	0.354168	Sepsis || id:ieu-b-4980	Sepsis	Sepsis || ||	TRUE	igd	0.0018	4.896e-07	exposure	TRUE	reported	M32518.m	textfile	2	TRUE	0.00318511912345522	25	NA	NA	NA	NA	NA	NA	NA
136	rs2863821	A	G	A	G	-0.0091	-0.0183839	0.4839	0.483188	FALSE	FALSE	FALSE	ieu-b-4980	5	129434751	0.0138092	486484	0.183099	Sepsis || id:ieu-b-4980	Sepsis	Sepsis || ||	TRUE	igd	0.0019	1.414e-06	exposure	TRUE	reported	M22481.m	textfile	2	TRUE	0.00292331289967858	22.9390581717451	NA	NA	NA	NA	NA	NA	NA
137	rs2935461	A	G	A	G	-0.011	-0.017657	0.81	0.809251	FALSE	FALSE	FALSE	ieu-b-4980	13	56404249	0.0174071	486484	0.310412	Sepsis || id:ieu-b-4980	Sepsis	Sepsis || ||	TRUE	igd	0.002	3.798e-08	exposure	TRUE	reported	M32518.m	textfile	2	TRUE	0.00385141802208995	30.25	NA	NA	NA	NA	NA	NA	NA
138	rs29456	T	C	T	C	-0.0356	0.00238319	0.2189	0.21518	FALSE	FALSE	FALSE	ieu-b-4980	5	65539847	0.0166793	486484	0.886383	Sepsis || id:ieu-b-4980	Sepsis	Sepsis || ||	TRUE	igd	0.0077	4.097e-06	exposure	TRUE	reported	M18254.x	textfile	2	TRUE	0.00272461287519753	21.3756114015854	NA	NA	NA	NA	NA	NA	NA
139	rs296396	T	C	T	C	-0.0409	0.0247827	0.1628	0.1616	FALSE	FALSE	FALSE	ieu-b-4980	19	48365523	0.018631	486484	0.183458	Sepsis || id:ieu-b-4980	Sepsis	Sepsis || ||	TRUE	igd	0.0067	1.055e-09	exposure	TRUE	reported	M33415.m	textfile	2	TRUE	0.0047402865300185	37.2646469146803	NA	NA	NA	NA	NA	NA	NA
140	rs2967437	A	G	A	G	-0.0126	-0.0199371	0.6902	0.686352	FALSE	FALSE	FALSE	ieu-b-4980	19	37086645	0.0147368	486484	0.176092	Sepsis || id:ieu-b-4980	Sepsis	Sepsis || ||	TRUE	igd	0.0027	1.879e-06	exposure	TRUE	reported	M01508.m	textfile	2	TRUE	0.00277573217016938	21.7777777777778	NA	NA	NA	NA	NA	NA	NA
141	rs2977258	A	G	A	G	0.0244	-0.0269024	0.3036	0.309074	FALSE	FALSE	FALSE	ieu-b-4980	1	17501898	0.0148619	486484	0.0702716	Sepsis || id:ieu-b-4980	Sepsis	Sepsis || ||	TRUE	igd	0.0049	5.385e-07	exposure	TRUE	reported	M32593.m	textfile	2	TRUE	0.00315925319024291	24.7963348604748	NA	NA	NA	NA	NA	NA	NA
142	rs2991721	A	G	A	G	-0.0085	0.0268684	0.3833	0.419368	FALSE	FALSE	FALSE	ieu-b-4980	1	88430943	0.0138417	486484	0.0522444	Sepsis || id:ieu-b-4980	Sepsis	Sepsis || ||	TRUE	igd	0.0018	3.425e-06	exposure	TRUE	reported	M32518.m	textfile	2	TRUE	0.00284202547320216	22.2993827160494	NA	NA	NA	NA	NA	NA	NA
143	rs3104893	T	C	T	C	-0.0102	-0.0139561	0.5566	0.560877	FALSE	FALSE	FALSE	ieu-b-4980	8	96523611	0.0137639	486484	0.310601	Sepsis || id:ieu-b-4980	Sepsis	Sepsis || ||	TRUE	igd	0.0019	6.028e-08	exposure	TRUE	reported	M22481.m	textfile	2	TRUE	0.0036700121487138	28.819944598338	NA	NA	NA	NA	NA	NA	NA
144	rs3213827	A	G	A	G	-0.0091	0.00515353	0.5701	0.574664	FALSE	FALSE	FALSE	ieu-b-4980	2	16137237	0.0138208	486484	0.709236	Sepsis || id:ieu-b-4980	Sepsis	Sepsis || ||	TRUE	igd	0.0019	1.095e-06	exposure	TRUE	reported	M22481.m	textfile	2	TRUE	0.00292331289967858	22.9390581717452	NA	NA	NA	NA	NA	NA	NA
145	rs345513	A	G	A	G	-0.0084	-0.014411	0.6132	0.613463	FALSE	FALSE	FALSE	ieu-b-4980	4	79240063	0.0140121	486484	0.303729	Sepsis || id:ieu-b-4980	Sepsis	Sepsis || ||	TRUE	igd	0.0018	2.863e-06	exposure	TRUE	reported	M32518.m	textfile	2	TRUE	0.00277573217016938	21.7777777777778	NA	NA	NA	NA	NA	NA	NA
146	rs35441	T	C	T	C	0.0085	0.00409554	0.3871	0.381768	FALSE	FALSE	FALSE	ieu-b-4980	12	115553115	0.0140548	486484	0.770746	Sepsis || id:ieu-b-4980	Sepsis	Sepsis || ||	TRUE	igd	0.0018	2.118e-06	exposure	TRUE	reported	M32518.m	textfile	2	TRUE	0.00284202547320216	22.2993827160494	NA	NA	NA	NA	NA	NA	NA
147	rs35544	A	G	A	G	0.0158	-0.0262806	0.8264	0.83526	FALSE	FALSE	FALSE	ieu-b-4980	5	107102159	0.0184149	486484	0.15354	Sepsis || id:ieu-b-4980	Sepsis	Sepsis || ||	TRUE	igd	0.0034	4.259e-06	exposure	TRUE	reported	M35186.m	textfile	2	TRUE	0.0027525197618217	21.5951557093426	NA	NA	NA	NA	NA	NA	NA
148	rs3734747	A	G	A	G	-0.0127	0.00739914	0.164	0.15821	FALSE	FALSE	FALSE	ieu-b-4980	6	107919802	0.0187874	486484	0.693702	Sepsis || id:ieu-b-4980	Sepsis	Sepsis || ||	TRUE	igd	0.0028	4.314e-06	exposure	TRUE	reported	M22481.m	textfile	2	TRUE	0.00262253979377722	20.5727040816327	NA	NA	NA	NA	NA	NA	NA
149	rs3766553	A	G	A	G	0.0089	-0.0126772	0.5153	0.519722	FALSE	FALSE	FALSE	ieu-b-4980	1	203133042	0.0137218	486484	0.355552	Sepsis || id:ieu-b-4980	Sepsis	Sepsis || ||	TRUE	igd	0.0018	1.048e-06	exposure	TRUE	reported	M32452.m	textfile	2	TRUE	0.00311495117576528	24.4475308641975	NA	NA	NA	NA	NA	NA	NA
150	rs3798343	C	G	C	G	-0.0362	0.00402469	0.9771	0.9770536	FALSE	TRUE	FALSE	ieu-b-4980	6	35357693	0.0455885	486484	0.929652	Sepsis || id:ieu-b-4980	Sepsis	Sepsis || ||	TRUE	igd	0.0076	2.068e-06	exposure	TRUE	reported	M22481.m	textfile	2	TRUE	0.00289136946381649	22.6876731301939	NA	NA	NA	NA	NA	NA	NA
151	rs3829681	C	G	C	G	-0.0141	-0.0124684	0.8259	0.806366	FALSE	TRUE	FALSE	ieu-b-4980	19	14951511	0.0173239	486484	0.471696	Sepsis || id:ieu-b-4980	Sepsis	Sepsis || ||	TRUE	igd	0.0027	1.683e-07	exposure	TRUE	reported	M32452.m	textfile	2	TRUE	0.003473527131722	27.2716049382716	NA	NA	NA	NA	NA	NA	NA
152	rs39741	A	G	A	G	-0.0199	0.00907918	0.0945	0.103851	FALSE	FALSE	FALSE	ieu-b-4980	7	81889209	0.0225253	486484	0.686899	Sepsis || id:ieu-b-4980	Sepsis	Sepsis || ||	TRUE	igd	0.0043	4.514e-06	exposure	TRUE	reported	M35186.m	textfile	2	TRUE	0.00272994049362558	21.4175229853975	NA	NA	NA	NA	NA	NA	NA
153	rs4149056	T	C	T	C	-0.1176	0.0215531	0.8379	0.84838	FALSE	FALSE	FALSE	ieu-b-4980	12	21331549	0.0190619	486484	0.258186	Sepsis || id:ieu-b-4980	Sepsis	Sepsis || ||	TRUE	igd	0.0065	1.258e-73	exposure	TRUE	reported	M33415.m	textfile	2	TRUE	0.0401568251410827	327.331597633136	NA	NA	NA	NA	NA	NA	NA
154	rs4149056	T	C	T	C	-0.0294	0.0215531	0.8405	0.84838	FALSE	FALSE	FALSE	ieu-b-4980	12	21331549	0.0190619	486484	0.258186	Sepsis || id:ieu-b-4980	Sepsis	Sepsis || ||	TRUE	igd	0.0034	2.664e-18	exposure	TRUE	reported	M35186.m	textfile	2	TRUE	0.00946623473055466	74.7716262975778	NA	NA	NA	NA	NA	NA	NA
155	rs4257232	A	G	A	G	0.012	-0.0135559	0.5675	0.591213	FALSE	FALSE	FALSE	ieu-b-4980	16	76480663	0.013955	486484	0.331348	Sepsis || id:ieu-b-4980	Sepsis	Sepsis || ||	TRUE	igd	0.0026	4.168e-06	exposure	TRUE	reported	M35186.m	textfile	2	TRUE	0.00271522699297661	21.301775147929	TRUE	rs4257232	rs9930968	G	A	G	A
156	rs4269521	A	G	A	G	0.0168	0.0187513	0.8431	0.848928	FALSE	FALSE	FALSE	ieu-b-4980	8	132358549	0.0190929	486484	0.326048	Sepsis || id:ieu-b-4980	Sepsis	Sepsis || ||	TRUE	igd	0.0034	1.034e-06	exposure	TRUE	reported	M01508.m	textfile	2	TRUE	0.00311084775891988	24.4152249134948	NA	NA	NA	NA	NA	NA	NA
157	rs4279521	A	C	A	C	0.009	-0.0149917	0.475	0.47755	FALSE	FALSE	FALSE	ieu-b-4980	7	75452584	0.0136495	486484	0.272058	Sepsis || id:ieu-b-4980	Sepsis	Sepsis || ||	TRUE	igd	0.0019	1.419e-06	exposure	TRUE	reported	M22481.m	textfile	2	TRUE	0.00285959999491627	22.4376731301939	NA	NA	NA	NA	NA	NA	NA
158	rs4507280	A	T	A	T	0.0161	-0.0179407	0.1488	0.154767	FALSE	TRUE	FALSE	ieu-b-4980	3	88185509	0.0188965	486484	0.342408	Sepsis || id:ieu-b-4980	Sepsis	Sepsis || ||	TRUE	igd	0.0035	3.486e-06	exposure	TRUE	reported	M35253.m	textfile	2	TRUE	0.00269720439098756	21.16	NA	NA	NA	NA	NA	NA	NA
159	rs4572706	A	G	A	G	-0.0084	0.00327266	0.197	0.205212	FALSE	FALSE	FALSE	ieu-b-4980	22	49577622	0.0170216	486484	0.847535	Sepsis || id:ieu-b-4980	Sepsis	Sepsis || ||	TRUE	igd	0.0018	1.532e-06	exposure	TRUE	reported	M20489.m	textfile	2	TRUE	0.00277573217016938	21.7777777777778	NA	NA	NA	NA	NA	NA	NA
160	rs4618485	A	G	A	G	-0.0085	0.0371335	0.595	0.602764	FALSE	FALSE	FALSE	ieu-b-4980	6	73555917	0.0142739	486484	0.00928154	Sepsis || id:ieu-b-4980	Sepsis	Sepsis || ||	TRUE	igd	0.0018	3.037e-06	exposure	TRUE	reported	M01644.m	textfile	2	TRUE	0.00284202547320216	22.2993827160494	NA	NA	NA	NA	NA	NA	NA
161	rs4632709	T	C	T	C	-0.1504	-0.00388412	0.95	0.9430172	FALSE	FALSE	FALSE	ieu-b-4980	4	159246141	0.0295109	486484	0.895288	Sepsis || id:ieu-b-4980	Sepsis	Sepsis || ||	TRUE	igd	0.0297	3.995e-07	exposure	TRUE	reported	M12261.m	textfile	2	TRUE	0.00326687729663316	25.6438231926447	NA	NA	NA	NA	NA	NA	NA
162	rs4676313	T	C	T	C	0.0179	0.0207904	0.8778	0.892913	FALSE	FALSE	FALSE	ieu-b-4980	2	107684447	0.0221034	486484	0.346912	Sepsis || id:ieu-b-4980	Sepsis	Sepsis || ||	TRUE	igd	0.0039	3.535e-06	exposure	TRUE	reported	M03127.m	textfile	2	TRUE	0.0026852223934189	21.0657462195924	NA	NA	NA	NA	NA	NA	NA
163	rs4689611	C	G	C	G	0.0133	-0.0038941	0.4252	0.43023	FALSE	TRUE	TRUE	ieu-b-4980	4	7147052	0.013781	486484	0.777506	Sepsis || id:ieu-b-4980	Sepsis	Sepsis || ||	TRUE	igd	0.0028	1.719e-06	exposure	TRUE	reported	M35186.m	textfile	2	FALSE	0.00287546298140109	22.5625	NA	NA	NA	NA	NA	NA	NA
164	rs4702556	T	C	T	C	0.0129	-0.0353337	0.3237	0.446039	FALSE	FALSE	FALSE	ieu-b-4980	5	8507041	0.0137698	486484	0.0102868	Sepsis || id:ieu-b-4980	Sepsis	Sepsis || ||	TRUE	igd	0.0027	1.986e-06	exposure	TRUE	reported	M22481.m	textfile	2	TRUE	0.00290909434181937	22.8271604938272	NA	NA	NA	NA	NA	NA	NA
165	rs4724070	T	C	T	C	0.0084	-0.0283333	0.2039	0.19916	FALSE	FALSE	FALSE	ieu-b-4980	7	41783359	0.0170926	486484	0.0973913	Sepsis || id:ieu-b-4980	Sepsis	Sepsis || ||	TRUE	igd	0.0018	4.957e-06	exposure	TRUE	reported	M32518.m	textfile	2	TRUE	0.00277573217016938	21.7777777777778	NA	NA	NA	NA	NA	NA	NA
166	rs4776752	A	G	A	G	0.0178	0.0145228	0.1512	0.15223	FALSE	FALSE	FALSE	ieu-b-4980	15	66451799	0.0191151	486484	0.4474	Sepsis || id:ieu-b-4980	Sepsis	Sepsis || ||	TRUE	igd	0.0039	4.234e-06	exposure	TRUE	reported	M03127.m	textfile	2	TRUE	0.00265538315995625	20.8310322156476	NA	NA	NA	NA	NA	NA	NA
167	rs4811800	A	G	A	G	-0.0212	0.028879	0.484	0.48757	FALSE	FALSE	FALSE	ieu-b-4980	20	55663870	0.0136742	486484	0.0346921	Sepsis || id:ieu-b-4980	Sepsis	Sepsis || ||	TRUE	igd	0.0045	2.519e-06	exposure	TRUE	reported	M33969.m	textfile	2	TRUE	0.00282870475733963	22.1945679012346	NA	NA	NA	NA	NA	NA	NA
168	rs4814243	A	G	A	G	-0.0091	-0.0059848	0.8087	0.808367	FALSE	FALSE	FALSE	ieu-b-4980	20	1409435	0.0174423	486484	0.731508	Sepsis || id:ieu-b-4980	Sepsis	Sepsis || ||	TRUE	igd	0.0019	1.004e-06	exposure	TRUE	reported	M32518.m	textfile	2	TRUE	0.00292331289967858	22.9390581717452	NA	NA	NA	NA	NA	NA	NA
169	rs4841120	T	G	T	G	0.0088	-0.0151935	0.714	0.702261	FALSE	FALSE	FALSE	ieu-b-4980	8	9139055	0.0149137	486484	0.308314	Sepsis || id:ieu-b-4980	Sepsis	Sepsis || ||	TRUE	igd	0.0018	1.47e-06	exposure	TRUE	reported	M32518.m	textfile	2	TRUE	0.0030455575132142	23.9012345679012	NA	NA	NA	NA	NA	NA	NA
170	rs485868	A	G	A	G	-0.0135	-0.0048292	0.7155	0.713335	FALSE	FALSE	FALSE	ieu-b-4980	11	128112665	0.0151619	486484	0.7501	Sepsis || id:ieu-b-4980	Sepsis	Sepsis || ||	TRUE	igd	0.0027	4.36e-07	exposure	TRUE	reported	M35253.m	textfile	2	TRUE	0.00318511912345522	25	NA	NA	NA	NA	NA	NA	NA
171	rs4896370	A	G	A	G	0.0555	-0.0326881	0.3542	0.407802	FALSE	FALSE	FALSE	ieu-b-4980	6	138818837	0.0140425	486484	0.0199232	Sepsis || id:ieu-b-4980	Sepsis	Sepsis || ||	TRUE	igd	0.0121	4.191e-06	exposure	TRUE	reported	M12261.m	textfile	2	TRUE	0.00268176145980598	21.0385219588826	NA	NA	NA	NA	NA	NA	NA
172	rs4905	A	G	A	G	0.0124	-0.0085092	0.7122	0.716094	FALSE	FALSE	FALSE	ieu-b-4980	19	4237067	0.0151765	486484	0.575015	Sepsis || id:ieu-b-4980	Sepsis	Sepsis || ||	TRUE	igd	0.0027	2.92e-06	exposure	TRUE	reported	M35253.m	textfile	2	TRUE	0.00268854807213478	21.0919067215363	NA	NA	NA	NA	NA	NA	NA
173	rs4917639	A	C	A	C	-0.0362	0.0192081	0.8015	0.801852	FALSE	FALSE	FALSE	ieu-b-4980	10	96725535	0.0171358	486484	0.262317	Sepsis || id:ieu-b-4980	Sepsis	Sepsis || ||	TRUE	igd	0.006	1.394e-09	exposure	TRUE	reported	M33415.m	textfile	2	TRUE	0.00463094829342184	36.4011111111111	NA	NA	NA	NA	NA	NA	NA
174	rs542663	T	C	T	C	-0.0674	-0.00131135	0.8073	0.815146	FALSE	FALSE	FALSE	ieu-b-4980	9	135272904	0.0176	486484	0.940606	Sepsis || id:ieu-b-4980	Sepsis	Sepsis || ||	TRUE	igd	0.0127	1.12e-07	exposure	TRUE	reported	M33609.m	textfile	2	TRUE	0.00358693019397166	28.1651683303367	NA	NA	NA	NA	NA	NA	NA
175	rs548027	A	G	A	G	0.2591	-0.0343875	0.0208	0.0154549	FALSE	FALSE	FALSE	ieu-b-4980	15	53390144	0.0555341	486484	0.535776	Sepsis || id:ieu-b-4980	Sepsis	Sepsis || ||	TRUE	igd	0.0512	4.169e-07	exposure	TRUE	reported	M33609.m	textfile	2	TRUE	0.00326247259381987	25.6091346740723	NA	NA	NA	NA	NA	NA	NA
176	rs5768188	A	G	A	G	0.0467	-0.110196	0.9868	0.985395	FALSE	FALSE	FALSE	ieu-b-4980	22	48328070	0.0582016	486484	0.0583109	Sepsis || id:ieu-b-4980	Sepsis	Sepsis || ||	TRUE	igd	0.0097	1.442e-06	exposure	TRUE	reported	M22481.m	textfile	2	TRUE	0.00295377048316628	23.1787650122223	NA	NA	NA	NA	NA	NA	NA
177	rs6034318	A	G	A	G	0.1083	-0.030228	0.013	0.0088895	FALSE	FALSE	FALSE	ieu-b-4980	20	15863999	0.0732304	486484	0.679768	Sepsis || id:ieu-b-4980	Sepsis	Sepsis || ||	TRUE	igd	0.0236	4.518e-06	exposure	TRUE	reported	M01508.m	textfile	2	TRUE	0.00268433495154087	21.0587654409652	NA	NA	NA	NA	NA	NA	NA
178	rs6051643	A	G	A	G	0.0441	-0.0260731	0.986	0.975482	FALSE	FALSE	FALSE	ieu-b-4980	20	3185946	0.0457267	486484	0.568547	Sepsis || id:ieu-b-4980	Sepsis	Sepsis || ||	TRUE	igd	0.0095	3.759e-06	exposure	TRUE	reported	M01644.m	textfile	2	TRUE	0.00274667086856565	21.5491412742382	NA	NA	NA	NA	NA	NA	NA
179	rs6078500	T	C	T	C	-0.0118	-0.00497924	0.5117	0.493675	FALSE	FALSE	FALSE	ieu-b-4980	20	182013	0.0136689	486484	0.715652	Sepsis || id:ieu-b-4980	Sepsis	Sepsis || ||	TRUE	igd	0.0026	4.468e-06	exposure	TRUE	reported	M01508.m	textfile	2	TRUE	0.00262570932243726	20.5976331360947	NA	NA	NA	NA	NA	NA	NA
180	rs6102466	T	C	T	C	-0.0264	-0.0211768	0.7812	0.782022	FALSE	FALSE	FALSE	ieu-b-4980	20	40188916	0.016542	486484	0.200479	Sepsis || id:ieu-b-4980	Sepsis	Sepsis || ||	TRUE	igd	0.0056	2.68e-06	exposure	TRUE	reported	M32452.m	textfile	2	TRUE	0.00283250751043658	22.2244897959184	NA	NA	NA	NA	NA	NA	NA
181	rs625842	A	C	A	C	0.0089	-0.000119108	0.5072	0.514271	FALSE	FALSE	FALSE	ieu-b-4980	2	12828973	0.0136699	486484	0.993048	Sepsis || id:ieu-b-4980	Sepsis	Sepsis || ||	TRUE	igd	0.0019	1.848e-06	exposure	TRUE	reported	M22481.m	textfile	2	TRUE	0.00279658309163479	21.9418282548476	NA	NA	NA	NA	NA	NA	NA
182	rs630782	T	C	T	C	0.0093	0.00919141	0.4713	0.459751	FALSE	FALSE	FALSE	ieu-b-4980	11	107197536	0.0137147	486484	0.502737	Sepsis || id:ieu-b-4980	Sepsis	Sepsis || ||	TRUE	igd	0.0018	2.324e-07	exposure	TRUE	reported	M01644.m	textfile	2	TRUE	0.00340026536930562	26.6944444444444	NA	NA	NA	NA	NA	NA	NA
183	rs633695	A	G	A	G	-0.0091	0.0106848	0.718	0.707193	FALSE	FALSE	FALSE	ieu-b-4980	15	58725839	0.0150769	486484	0.478519	Sepsis || id:ieu-b-4980	Sepsis	Sepsis || ||	TRUE	igd	0.0018	6.69e-07	exposure	TRUE	reported	M32518.m	textfile	2	TRUE	0.00325606102725757	25.5586419753086	NA	NA	NA	NA	NA	NA	NA
184	rs6459467	A	G	A	G	0.0202	-0.0161094	0.3888	0.383205	FALSE	FALSE	FALSE	ieu-b-4980	6	16288192	0.0140813	486484	0.252612	Sepsis || id:ieu-b-4980	Sepsis	Sepsis || ||	TRUE	igd	0.0025	1.931e-16	exposure	TRUE	reported	M03127.m	textfile	2	TRUE	0.00827532386199086	65.2864	NA	NA	NA	NA	NA	NA	NA
185	rs6544713	T	C	T	C	-0.0314	-0.00635949	0.3211	0.32316	FALSE	FALSE	FALSE	ieu-b-4980	2	44073881	0.0145968	486484	0.663071	Sepsis || id:ieu-b-4980	Sepsis	Sepsis || ||	TRUE	igd	0.0051	8.97e-10	exposure	TRUE	reported	M33415.m	textfile	2	TRUE	0.00482159850788456	37.9069588619762	NA	NA	NA	NA	NA	NA	NA
186	rs6560147	T	C	T	C	0.0126	0.0081834	0.1449	0.139525	FALSE	FALSE	FALSE	ieu-b-4980	9	73250899	0.019666	486484	0.677322	Sepsis || id:ieu-b-4980	Sepsis	Sepsis || ||	TRUE	igd	0.0027	4.197e-06	exposure	TRUE	reported	M32452.m	textfile	2	TRUE	0.00277573217016938	21.7777777777778	NA	NA	NA	NA	NA	NA	NA
187	rs662138	C	G	C	G	0.0206	-0.000264841	0.8299	0.814014	FALSE	TRUE	FALSE	ieu-b-4980	6	160564476	0.0175572	486484	0.987965	Sepsis || id:ieu-b-4980	Sepsis	Sepsis || ||	TRUE	igd	0.0027	3.146e-14	exposure	TRUE	reported	M32452.m	textfile	2	TRUE	0.00738514186586733	58.2112482853224	NA	NA	NA	NA	NA	NA	NA
188	rs6719679	A	G	A	G	0.0276	0.00125344	0.7751	0.772601	FALSE	FALSE	FALSE	ieu-b-4980	2	238678875	0.0163477	486484	0.938883	Sepsis || id:ieu-b-4980	Sepsis	Sepsis || ||	TRUE	igd	0.0058	2.196e-06	exposure	TRUE	reported	M33415.m	textfile	2	TRUE	0.00288587955680746	22.6444708680143	NA	NA	NA	NA	NA	NA	NA
189	rs6722402	T	G	T	G	-0.0124	0.0108391	0.7106	0.712146	FALSE	FALSE	FALSE	ieu-b-4980	2	224440693	0.0151342	486484	0.473868	Sepsis || id:ieu-b-4980	Sepsis	Sepsis || ||	TRUE	igd	0.0027	2.994e-06	exposure	TRUE	reported	M35186.m	textfile	2	TRUE	0.00268854807213478	21.0919067215363	NA	NA	NA	NA	NA	NA	NA
190	rs6774965	A	G	A	G	-0.0163	-0.0133124	0.8582	0.868491	FALSE	FALSE	FALSE	ieu-b-4980	3	27549021	0.0202749	486484	0.511442	Sepsis || id:ieu-b-4980	Sepsis	Sepsis || ||	TRUE	igd	0.0035	3.16e-06	exposure	TRUE	reported	M01508.m	textfile	2	TRUE	0.00276444549972016	21.6889795918367	TRUE	rs6774965	rs73822357	G	A	C	TRUE
191	rs6814228	T	C	T	C	0.0082	0.0163006	0.7738	0.770285	FALSE	FALSE	FALSE	ieu-b-4980	4	14558302	0.016249	486484	0.315778	Sepsis || id:ieu-b-4980	Sepsis	Sepsis || ||	TRUE	igd	0.0017	1.988e-06	exposure	TRUE	reported	M20489.m	textfile	2	TRUE	0.00296490965050753	23.2664359861592	NA	NA	NA	NA	NA	NA	NA
192	rs6817243	A	G	A	G	0.0125	-0.00383805	0.2809	0.275764	FALSE	FALSE	FALSE	ieu-b-4980	4	120991438	0.0153494	486484	0.802552	Sepsis || id:ieu-b-4980	Sepsis	Sepsis || ||	TRUE	igd	0.0027	2.47e-06	exposure	TRUE	reported	M35253.m	textfile	2	TRUE	0.00273196765839861	21.4334705075446	NA	NA	NA	NA	NA	NA	NA
193	rs6860349	A	G	A	G	-0.0089	0.0131377	0.4108	0.405994	FALSE	FALSE	FALSE	ieu-b-4980	5	2133412	0.0139147	486484	0.345087	Sepsis || id:ieu-b-4980	Sepsis	Sepsis || ||	TRUE	igd	0.0018	8.673e-07	exposure	TRUE	reported	M01644.m	textfile	2	TRUE	0.00311495117576528	24.4475308641975	NA	NA	NA	NA	NA	NA	NA
194	rs6883962	T	C	T	C	-0.012	0.0117183	0.089	0.0931443	FALSE	FALSE	FALSE	ieu-b-4980	5	31124938	0.0234634	486484	0.617477	Sepsis || id:ieu-b-4980	Sepsis	Sepsis || ||	TRUE	igd	0.0025	1.628e-06	exposure	TRUE	reported	M20489.m	textfile	2	TRUE	0.00293613897724492	23.04	NA	NA	NA	NA	NA	NA	NA
195	rs6946189	A	G	A	G	-0.0088	0.0219778	0.2499	0.254868	FALSE	FALSE	FALSE	ieu-b-4980	7	26000137	0.0158339	486484	0.16513	Sepsis || id:ieu-b-4980	Sepsis	Sepsis || ||	TRUE	igd	0.0018	1.515e-06	exposure	TRUE	reported	M32518.m	textfile	2	TRUE	0.0030455575132142	23.9012345679012	NA	NA	NA	NA	NA	NA	NA
196	rs6986249	T	C	T	C	-0.0177	0.00751207	0.4413	0.447188	FALSE	FALSE	FALSE	ieu-b-4980	8	36788693	0.0137286	486484	0.584253	Sepsis || id:ieu-b-4980	Sepsis	Sepsis || ||	TRUE	igd	0.0036	6.3e-07	exposure	TRUE	reported	M33969.m	textfile	2	TRUE	0.00308015753842233	24.1736111111111	NA	NA	NA	NA	NA	NA	NA
197	rs6987121	A	G	A	G	-0.0263	0.00160768	0.9067	0.902923	FALSE	FALSE	FALSE	ieu-b-4980	8	73145394	0.0231278	486484	0.944581	Sepsis || id:ieu-b-4980	Sepsis	Sepsis || ||	TRUE	igd	0.0053	7.587e-07	exposure	TRUE	reported	M32980.m	textfile	2	TRUE	0.00313737354448733	24.624065503738	NA	NA	NA	NA	NA	NA	NA
198	rs7142028	A	C	A	C	-0.0161	0.0156586	0.5693	0.562377	FALSE	FALSE	FALSE	ieu-b-4980	14	89389073	0.0138102	486484	0.25686	Sepsis || id:ieu-b-4980	Sepsis	Sepsis || ||	TRUE	igd	0.0035	4.062e-06	exposure	TRUE	reported	M33969.m	textfile	2	TRUE	0.00269720439098756	21.16	NA	NA	NA	NA	NA	NA	NA
199	rs7239639	T	C	T	C	-0.254	0.00962803	0.938	0.723124	FALSE	FALSE	FALSE	ieu-b-4980	18	70498620	0.0152614	486484	0.528123	Sepsis || id:ieu-b-4980	Sepsis	Sepsis || ||	TRUE	igd	0.05	3.774e-07	exposure	TRUE	reported	M33609.m	textfile	2	TRUE	0.00328752056866014	25.8064	NA	NA	NA	NA	NA	NA	NA
200	rs7307046	A	G	A	G	0.0122	-0.00641055	0.4072	0.416195	FALSE	FALSE	FALSE	ieu-b-4980	12	48178194	0.0138593	486484	0.64369	Sepsis || id:ieu-b-4980	Sepsis	Sepsis || ||	TRUE	igd	0.0026	2.329e-06	exposure	TRUE	reported	M35186.m	textfile	2	TRUE	0.00280623268729397	22.0177514792899	NA	NA	NA	NA	NA	NA	NA
201	rs7349641	T	C	T	C	0.0127	0.0246055	0.8878	0.889003	FALSE	FALSE	FALSE	ieu-b-4980	4	41281031	0.0218375	486484	0.259847	Sepsis || id:ieu-b-4980	Sepsis	Sepsis || ||	TRUE	igd	0.0027	2.722e-06	exposure	TRUE	reported	M32518.m	textfile	2	TRUE	0.0028198415161303	22.1248285322359	NA	NA	NA	NA	NA	NA	NA
202	rs736396	T	C	T	C	-0.0122	0.0235344	0.3554	0.344932	FALSE	FALSE	FALSE	ieu-b-4980	14	94355461	0.0145015	486484	0.104611	Sepsis || id:ieu-b-4980	Sepsis	Sepsis || ||	TRUE	igd	0.0027	4.679e-06	exposure	TRUE	reported	M35253.m	textfile	2	TRUE	0.00260274403785555	20.4170096021948	NA	NA	NA	NA	NA	NA	NA
203	rs741160	A	G	A	G	0.0093	0.00548442	0.8235	0.818836	FALSE	FALSE	FALSE	ieu-b-4980	2	234705389	0.0177568	486484	0.757426	Sepsis || id:ieu-b-4980	Sepsis	Sepsis || ||	TRUE	igd	0.0019	6.819e-07	exposure	TRUE	reported	M20489.m	textfile	2	TRUE	0.00305282563738192	23.9584487534626	NA	NA	NA	NA	NA	NA	NA
204	rs7458704	T	G	T	G	-0.0544	-0.0394407	0.984	0.9794298	FALSE	FALSE	FALSE	ieu-b-4980	7	67422093	0.0483889	486484	0.415029	Sepsis || id:ieu-b-4980	Sepsis	Sepsis || ||	TRUE	igd	0.0109	5.6e-07	exposure	TRUE	reported	M01508.m	textfile	2	TRUE	0.0031734783955198	24.9083410487333	NA	NA	NA	NA	NA	NA	NA
205	rs756247	A	T	A	T	-0.1619	-0.0125161	0.9396	0.9569198	FALSE	TRUE	FALSE	ieu-b-4980	12	81306677	0.0342217	486484	0.714562	Sepsis || id:ieu-b-4980	Sepsis	Sepsis || ||	TRUE	igd	0.0348	3.238e-06	exposure	TRUE	reported	M33609.m	textfile	2	TRUE	0.00275871361400389	21.6438845950588	NA	NA	NA	NA	NA	NA	NA
206	rs7587616	A	G	A	G	-0.0084	0.0202026	0.4743	0.479246	FALSE	FALSE	FALSE	ieu-b-4980	2	134708496	0.0137228	486484	0.140969	Sepsis || id:ieu-b-4980	Sepsis	Sepsis || ||	TRUE	igd	0.0018	4.707e-06	exposure	TRUE	reported	M32452.m	textfile	2	TRUE	0.00277573217016938	21.7777777777778	NA	NA	NA	NA	NA	NA	NA
207	rs7644390	A	T	A	T	0.0129	0.00272689	0.3478	0.354162	FALSE	TRUE	FALSE	ieu-b-4980	3	121990228	0.0143343	486484	0.849124	Sepsis || id:ieu-b-4980	Sepsis	Sepsis || ||	TRUE	igd	0.0025	1.756e-07	exposure	TRUE	reported	M03127.m	textfile	2	TRUE	0.00339152589317213	26.6256	NA	NA	NA	NA	NA	NA	NA
208	rs7717177	T	C	T	C	-0.0416	0.052008	0.9739	0.9767991	FALSE	FALSE	FALSE	ieu-b-4980	5	119017158	0.0455344	486484	0.253384	Sepsis || id:ieu-b-4980	Sepsis	Sepsis || ||	TRUE	igd	0.0091	4.954e-06	exposure	TRUE	reported	M20489.m	textfile	2	TRUE	0.00266389177939646	20.8979591836735	TRUE	rs7717177	rs73251719	C	TRUE	A	G
209	rs7727544	T	C	T	C	-0.0148	-0.0214041	0.5553	0.558604	FALSE	FALSE	FALSE	ieu-b-4980	5	131590534	0.0137592	486484	0.119797	Sepsis || id:ieu-b-4980	Sepsis	Sepsis || ||	TRUE	igd	0.0018	6.607e-16	exposure	TRUE	reported	M32452.m	textfile	2	TRUE	0.00856669065423485	67.604938271605	NA	NA	NA	NA	NA	NA	NA
210	rs7751392	T	G	T	G	0.0082	-0.00487659	0.1712	0.169267	FALSE	FALSE	FALSE	ieu-b-4980	6	148710822	0.0183804	486484	0.790766	Sepsis || id:ieu-b-4980	Sepsis	Sepsis || ||	TRUE	igd	0.0018	3.836e-06	exposure	TRUE	reported	M20489.m	textfile	2	TRUE	0.00264547350198686	20.7530864197531	NA	NA	NA	NA	NA	NA	NA
211	rs7767262	T	C	T	C	0.0324	0.0389971	0.9628	0.9613401	FALSE	FALSE	FALSE	ieu-b-4980	6	134979397	0.0357232	486484	0.274988	Sepsis || id:ieu-b-4980	Sepsis	Sepsis || ||	TRUE	igd	0.0069	2.638e-06	exposure	TRUE	reported	M35253.m	textfile	2	TRUE	0.00281022319879727	22.0491493383743	NA	NA	NA	NA	NA	NA	NA
212	rs7959422	T	C	T	C	0.0128	0.00626176	0.888	0.889257	FALSE	FALSE	FALSE	ieu-b-4980	12	91692508	0.0217637	486484	0.773565	Sepsis || id:ieu-b-4980	Sepsis	Sepsis || ||	TRUE	igd	0.0027	2.044e-06	exposure	TRUE	reported	M32518.m	textfile	2	TRUE	0.00286429560425728	22.4746227709191	TRUE	rs7959422	rs7971239	C	TRUE	C	TRUE
213	rs7961079	A	G	A	G	0.0527	-0.0228276	0.6241	0.620876	FALSE	FALSE	FALSE	ieu-b-4980	12	109123064	0.0140901	486484	0.105208	Sepsis || id:ieu-b-4980	Sepsis	Sepsis || ||	TRUE	igd	0.0109	1.456e-06	exposure	TRUE	reported	M12261.m	textfile	2	TRUE	0.00297881668979522	23.3758942849928	NA	NA	NA	NA	NA	NA	NA
214	rs7987737	T	C	T	C	-0.0578	0.00737225	0.986	0.987547	FALSE	FALSE	FALSE	ieu-b-4980	13	26867314	0.0615312	486484	0.904631	Sepsis || id:ieu-b-4980	Sepsis	Sepsis || ||	TRUE	igd	0.0126	4.482e-06	exposure	TRUE	reported	M35253.m	textfile	2	TRUE	0.0026823734365735	21.0433358528597	NA	NA	NA	NA	NA	NA	NA
215	rs7990504	A	C	A	C	0.0128	-0.00290434	0.8066	0.804934	FALSE	FALSE	FALSE	ieu-b-4980	13	42600003	0.0172748	486484	0.866484	Sepsis || id:ieu-b-4980	Sepsis	Sepsis || ||	TRUE	igd	0.0027	3.132e-06	exposure	TRUE	reported	M22481.m	textfile	2	TRUE	0.00286429560425728	22.4746227709191	NA	NA	NA	NA	NA	NA	NA
216	rs8006663	A	G	A	G	-0.0086	0.00405598	0.4556	0.468163	FALSE	FALSE	FALSE	ieu-b-4980	14	69171003	0.0137739	486484	0.768399	Sepsis || id:ieu-b-4980	Sepsis	Sepsis || ||	TRUE	igd	0.0018	1.785e-06	exposure	TRUE	reported	M01644.m	textfile	2	TRUE	0.00290909434181937	22.8271604938272	NA	NA	NA	NA	NA	NA	NA
217	rs8181126	T	C	T	C	0.0094	0.0215219	0.4188	0.419959	FALSE	FALSE	FALSE	ieu-b-4980	9	27918516	0.0138542	486484	0.120315	Sepsis || id:ieu-b-4980	Sepsis	Sepsis || ||	TRUE	igd	0.0018	2.73e-07	exposure	TRUE	reported	M32452.m	textfile	2	TRUE	0.003473527131722	27.2716049382716	NA	NA	NA	NA	NA	NA	NA
218	rs831831	A	G	A	G	-0.0081	-0.030961	0.2007	0.204745	FALSE	FALSE	FALSE	ieu-b-4980	5	56390346	0.0169831	486484	0.0682967	Sepsis || id:ieu-b-4980	Sepsis	Sepsis || ||	TRUE	igd	0.0017	3.2e-06	exposure	TRUE	reported	M20489.m	textfile	2	TRUE	0.00289324367408873	22.7024221453287	NA	NA	NA	NA	NA	NA	NA
219	rs842636	A	G	A	G	-0.009	0.00193549	0.4429	0.435417	FALSE	FALSE	FALSE	ieu-b-4980	2	61091950	0.0137529	486484	0.888081	Sepsis || id:ieu-b-4980	Sepsis	Sepsis || ||	TRUE	igd	0.0018	9.723e-07	exposure	TRUE	reported	M32452.m	textfile	2	TRUE	0.00318511912345522	25	NA	NA	NA	NA	NA	NA	NA
220	rs864428	T	C	T	C	0.0101	-0.00588098	0.4058	0.412814	FALSE	FALSE	FALSE	ieu-b-4980	7	136925471	0.0139134	486484	0.672526	Sepsis || id:ieu-b-4980	Sepsis	Sepsis || ||	TRUE	igd	0.0018	2.986e-08	exposure	TRUE	reported	M01644.m	textfile	2	TRUE	0.00400797272645478	31.4845679012346	NA	NA	NA	NA	NA	NA	NA
221	rs888977	T	C	T	C	0.0079	-0.00391208	0.2126	0.236452	FALSE	FALSE	FALSE	ieu-b-4980	5	166977280	0.0162347	486484	0.809578	Sepsis || id:ieu-b-4980	Sepsis	Sepsis || ||	TRUE	igd	0.0017	4.395e-06	exposure	TRUE	reported	M20489.m	textfile	2	TRUE	0.0027525197618217	21.5951557093426	NA	NA	NA	NA	NA	NA	NA
222	rs906771	C	G	C	G	-0.0084	0.00477161	0.3769	0.404024	FALSE	TRUE	FALSE	ieu-b-4980	9	1053497	0.0139682	486484	0.732647	Sepsis || id:ieu-b-4980	Sepsis	Sepsis || ||	TRUE	igd	0.0018	2.895e-06	exposure	TRUE	reported	M32518.m	textfile	2	TRUE	0.00277573217016938	21.7777777777778	NA	NA	NA	NA	NA	NA	NA
223	rs9293713	A	G	A	G	-0.0242	0.0439398	0.0653	0.068287	FALSE	FALSE	FALSE	ieu-b-4980	5	76705255	0.0273341	486484	0.107943	Sepsis || id:ieu-b-4980	Sepsis	Sepsis || ||	TRUE	igd	0.0052	3.391e-06	exposure	TRUE	reported	M35253.m	textfile	2	TRUE	0.00276054388804723	21.6582840236686	NA	NA	NA	NA	NA	NA	NA
224	rs9363753	T	C	T	C	0.0089	0.0133992	0.1754	0.181285	FALSE	FALSE	FALSE	ieu-b-4980	6	68125255	0.0178234	486484	0.452186	Sepsis || id:ieu-b-4980	Sepsis	Sepsis || ||	TRUE	igd	0.0018	5.211e-07	exposure	TRUE	reported	M20489.m	textfile	2	TRUE	0.00311495117576528	24.4475308641975	NA	NA	NA	NA	NA	NA	NA
225	rs9379061	C	G	C	G	-0.0456	0.0414034	0.9562	0.9639286	FALSE	TRUE	FALSE	ieu-b-4980	6	6735912	0.0373471	486484	0.267597	Sepsis || id:ieu-b-4980	Sepsis	Sepsis || ||	TRUE	igd	0.0099	3.918e-06	exposure	TRUE	reported	M03127.m	textfile	2	TRUE	0.00270429709812441	21.2157943067034	NA	NA	NA	NA	NA	NA	NA
226	rs9399110	T	C	T	C	0.0267	0.0178186	0.0497	0.0496017	FALSE	FALSE	FALSE	ieu-b-4980	6	99724096	0.0314766	486484	0.571331	Sepsis || id:ieu-b-4980	Sepsis	Sepsis || ||	TRUE	igd	0.0053	4.292e-07	exposure	TRUE	reported	M32452.m	textfile	2	TRUE	0.00323322178584379	25.3787824848701	NA	NA	NA	NA	NA	NA	NA
227	rs942358	T	C	T	C	-0.0132	0.00895836	0.1543	0.152758	FALSE	FALSE	FALSE	ieu-b-4980	13	108179662	0.0189965	486484	0.637227	Sepsis || id:ieu-b-4980	Sepsis	Sepsis || ||	TRUE	igd	0.0028	1.935e-06	exposure	TRUE	reported	M22481.m	textfile	2	TRUE	0.00283250751043658	22.2244897959184	NA	NA	NA	NA	NA	NA	NA
228	rs9450092	A	G	A	G	0.037	0.0330036	0.886	0.899433	FALSE	FALSE	FALSE	ieu-b-4980	6	85644418	0.0226543	486484	0.145162	Sepsis || id:ieu-b-4980	Sepsis	Sepsis || ||	TRUE	igd	0.0071	2.111e-07	exposure	TRUE	reported	M32452.m	textfile	2	TRUE	0.00345901998712203	27.1573100575283	NA	NA	NA	NA	NA	NA	NA
229	rs946712	A	C	A	C	0.084	0.0186388	0.9563	0.954463	FALSE	FALSE	FALSE	ieu-b-4980	9	134389070	0.0327236	486484	0.568959	Sepsis || id:ieu-b-4980	Sepsis	Sepsis || ||	TRUE	igd	0.0165	3.294e-07	exposure	TRUE	reported	M18254.x	textfile	2	TRUE	0.00330160869199023	25.9173553719008	NA	NA	NA	NA	NA	NA	NA
230	rs950156	A	G	A	G	-0.008	0.00964718	0.2591	0.256784	FALSE	FALSE	FALSE	ieu-b-4980	13	97770437	0.0158392	486484	0.542479	Sepsis || id:ieu-b-4980	Sepsis	Sepsis || ||	TRUE	igd	0.0017	2.728e-06	exposure	TRUE	reported	M20489.m	textfile	2	TRUE	0.0028224469203576	22.1453287197232	NA	NA	NA	NA	NA	NA	NA
231	rs9503551	A	G	A	G	-0.0164	-0.0331154	0.0954	0.111387	FALSE	FALSE	FALSE	ieu-b-4980	6	3340717	0.0221289	486484	0.13453	Sepsis || id:ieu-b-4980	Sepsis	Sepsis || ||	TRUE	igd	0.0036	3.752e-06	exposure	TRUE	reported	M32452.m	textfile	2	TRUE	0.00264547350198686	20.7530864197531	NA	NA	NA	NA	NA	NA	NA
232	rs9521664	T	C	T	C	-0.0708	-0.0579903	0.9351	0.9354499	FALSE	FALSE	FALSE	ieu-b-4980	13	110889902	0.0285684	486484	0.0423692	Sepsis || id:ieu-b-4980	Sepsis	Sepsis || ||	TRUE	igd	0.0152	3.242e-06	exposure	TRUE	reported	M21049.m	textfile	2	TRUE	0.00276533572362001	21.6959833795014	NA	NA	NA	NA	NA	NA	NA
233	rs9548447	T	G	T	G	0.0118	0.0373476	0.9001	0.897413	FALSE	FALSE	FALSE	ieu-b-4980	13	39332670	0.0225397	486484	0.0975237	Sepsis || id:ieu-b-4980	Sepsis	Sepsis || ||	TRUE	igd	0.0025	2.472e-06	exposure	TRUE	reported	M20489.m	textfile	2	TRUE	0.00283935884813876	22.2784	NA	NA	NA	NA	NA	NA	NA
234	rs957671	A	G	A	G	0.0168	0.00315479	0.9045	0.9073115	FALSE	FALSE	FALSE	ieu-b-4980	20	41443492	0.0238373	486484	0.89471	Sepsis || id:ieu-b-4980	Sepsis	Sepsis || ||	TRUE	igd	0.0036	3.024e-06	exposure	TRUE	reported	M22481.m	textfile	2	TRUE	0.00277573217016938	21.7777777777778	NA	NA	NA	NA	NA	NA	NA
235	rs9624896	T	C	T	C	-0.0125	0.00757751	0.2909	0.316477	FALSE	FALSE	FALSE	ieu-b-4980	22	26173184	0.0147862	486484	0.60832	Sepsis || id:ieu-b-4980	Sepsis	Sepsis || ||	TRUE	igd	0.0027	2.402e-06	exposure	TRUE	reported	M35186.m	textfile	2	TRUE	0.00273196765839861	21.4334705075446	NA	NA	NA	NA	NA	NA	NA
236	rs9668088	T	C	T	C	-0.009	0.0271915	0.4178	0.425179	FALSE	FALSE	FALSE	ieu-b-4980	12	95281404	0.0138422	486484	0.0494857	Sepsis || id:ieu-b-4980	Sepsis	Sepsis || ||	TRUE	igd	0.0019	1.284e-06	exposure	TRUE	reported	M22481.m	textfile	2	TRUE	0.00285959999491627	22.4376731301939	NA	NA	NA	NA	NA	NA	NA
237	rs9789183	T	C	T	C	0.0088	0.00440784	0.517	0.522354	FALSE	FALSE	FALSE	ieu-b-4980	18	5877869	0.0137304	486484	0.74819	Sepsis || id:ieu-b-4980	Sepsis	Sepsis || ||	TRUE	igd	0.0019	3.27e-06	exposure	TRUE	reported	M22481.m	textfile	2	TRUE	0.00273426245529989	21.4515235457064	NA	NA	NA	NA	NA	NA	NA
238	rs989248	A	G	A	G	-0.0085	0.00679959	0.6475	0.646773	FALSE	FALSE	FALSE	ieu-b-4980	5	39526442	0.0143341	486484	0.635239	Sepsis || id:ieu-b-4980	Sepsis	Sepsis || ||	TRUE	igd	0.0018	2.962e-06	exposure	TRUE	reported	M01644.m	textfile	2	TRUE	0.00284202547320216	22.2993827160494	NA	NA	NA	NA	NA	NA	NA
239	rs990054	T	C	T	C	-0.0087	-0.00789356	0.5955	0.597836	FALSE	FALSE	FALSE	ieu-b-4980	21	25434305	0.0140587	486484	0.574476	Sepsis || id:ieu-b-4980	Sepsis	Sepsis || ||	TRUE	igd	0.0018	1.325e-06	exposure	TRUE	reported	M01644.m	textfile	2	TRUE	0.00297693846126617	23.3611111111111	NA	NA	NA	NA	NA	NA	NA
