# Supplementary material for: Investigating the impact of human blood metabolites on the Sepsis development and progression: a study utilizing two-sample Mendelian randomization
Source: Front Med (Lausanne). 2023 Dec 8;10:1310391. doi: 10.3389/fmed.2023.1310391 (PMC10748392; doi:10.3389/fmed.2023.1310391)
Supplement: Supplementary file 1 [file Data_Sheet_1.zip › Supplementary Table S2.csv]

	SNP	effect_allele.exposure	other_allele.exposure	effect_allele.outcome	other_allele.outcome	beta.exposure	beta.outcome	eaf.exposure	eaf.outcome	remove	palindromic	ambiguous	id.outcome	chr	pos	se.outcome	samplesize.outcome	pval.outcome	outcome	originalname.outcome	outcome.deprecated	mr_keep.outcome	data_source.outcome	se.exposure	pval.exposure	exposure	mr_keep.exposure	pval_origin.exposure	id.exposure	data_source.exposure	action	mr_keep	R2	F	proxy.outcome	target_snp.outcome	proxy_snp.outcome	target_a1.outcome	target_a2.outcome	proxy_a1.outcome	proxy_a2.outcome
1	rs10044369	T	C	T	C	0.0172	0.00886421	0.763	0.761149	FALSE	FALSE	FALSE	ieu-b-5086	5	52171635	0.0391799	486484	0.821012	Sepsis (28 day death) || id:ieu-b-5086	Sepsis (28 day death)	Sepsis (28 day death) || ||	TRUE	igd	0.0034	3.263e-07	exposure	TRUE	reported	M35186.m	textfile	2	TRUE	0.00326025817577182	25.5916955017301	NA	NA	NA	NA	NA	NA	NA
2	rs10066453	C	G	C	G	0.0165	-0.154025	0.0387	0.0272723	FALSE	TRUE	FALSE	ieu-b-5086	5	91387973	0.104658	486484	0.141104	Sepsis (28 day death) || id:ieu-b-5086	Sepsis (28 day death)	Sepsis (28 day death) || ||	TRUE	igd	0.0035	1.928e-06	exposure	TRUE	reported	M01302.m	textfile	2	TRUE	0.00283250751043658	22.2244897959184	NA	NA	NA	NA	NA	NA	NA
3	rs10095414	A	G	A	G	0.0086	-0.0667736	0.8619	0.852448	FALSE	FALSE	FALSE	ieu-b-5086	8	20583511	0.0468878	486484	0.154414	Sepsis (28 day death) || id:ieu-b-5086	Sepsis (28 day death)	Sepsis (28 day death) || ||	TRUE	igd	0.0018	2.285e-06	exposure	TRUE	reported	M01301.m	textfile	2	TRUE	0.00290909434181937	22.8271604938272	TRUE	rs10095414	rs7010567	G	A	C	T
4	rs10132580	T	G	T	G	0.0094	-0.0112159	0.1734	0.173495	FALSE	FALSE	FALSE	ieu-b-5086	14	36118348	0.044129	486484	0.79937	Sepsis (28 day death) || id:ieu-b-5086	Sepsis (28 day death)	Sepsis (28 day death) || ||	TRUE	igd	0.0017	5.674e-08	exposure	TRUE	reported	M12593.m	textfile	2	TRUE	0.00389255902715981	30.5743944636678	NA	NA	NA	NA	NA	NA	NA
5	rs1015592	T	C	T	C	-0.0404	0.103998	0.7352	0.733574	FALSE	FALSE	FALSE	ieu-b-5086	2	59700640	0.0378957	486484	0.00606359	Sepsis (28 day death) || id:ieu-b-5086	Sepsis (28 day death)	Sepsis (28 day death) || ||	TRUE	igd	0.0086	3.01e-06	exposure	TRUE	reported	M31787.m	textfile	2	TRUE	0.00281263743005284	22.0681449432125	NA	NA	NA	NA	NA	NA	NA
6	rs1039293	A	G	A	G	0.0709	0.0266876	0.4948	0.470613	FALSE	FALSE	FALSE	ieu-b-5086	3	25155294	0.033544	486484	0.426265	Sepsis (28 day death) || id:ieu-b-5086	Sepsis (28 day death)	Sepsis (28 day death) || ||	TRUE	igd	0.0153	3.393e-06	exposure	TRUE	reported	M00569.x	textfile	2	TRUE	0.00273709852354062	21.4738348498441	NA	NA	NA	NA	NA	NA	NA
7	rs10468017	T	C	T	C	0.0171	0.0202296	0.2875	0.295989	FALSE	FALSE	FALSE	ieu-b-5086	15	58678512	0.0365451	486484	0.579885	Sepsis (28 day death) || id:ieu-b-5086	Sepsis (28 day death)	Sepsis (28 day death) || ||	TRUE	igd	0.0027	1.287e-10	exposure	TRUE	reported	M35186.m	textfile	2	TRUE	0.00510052700736115	40.1111111111111	NA	NA	NA	NA	NA	NA	NA
8	rs10483826	A	G	A	G	-0.0078	-0.0312225	0.7932	0.77785	FALSE	FALSE	FALSE	ieu-b-5086	14	70629538	0.040094	486484	0.436137	Sepsis (28 day death) || id:ieu-b-5086	Sepsis (28 day death)	Sepsis (28 day death) || ||	TRUE	igd	0.0017	4.598e-06	exposure	TRUE	reported	M12593.m	textfile	2	TRUE	0.00268346256649112	21.0519031141868	TRUE	rs10483826	rs17765507	G	A	G	TRUE
9	rs10491431	A	C	A	C	0.0082	0.0218021	0.1435	0.142278	FALSE	FALSE	FALSE	ieu-b-5086	5	35968000	0.047874	486484	0.648817	Sepsis (28 day death) || id:ieu-b-5086	Sepsis (28 day death)	Sepsis (28 day death) || ||	TRUE	igd	0.0018	3.8e-06	exposure	TRUE	reported	M01301.m	textfile	2	TRUE	0.00264547350198686	20.7530864197531	NA	NA	NA	NA	NA	NA	NA
10	rs10492157	T	C	T	C	0.0065	0.0426758	0.7656	0.766846	FALSE	FALSE	FALSE	ieu-b-5086	12	108059193	0.0394436	486484	0.279277	Sepsis (28 day death) || id:ieu-b-5086	Sepsis (28 day death)	Sepsis (28 day death) || ||	TRUE	igd	0.0014	1.919e-06	exposure	TRUE	reported	M32867.m	textfile	2	TRUE	0.00274755824986067	21.5561224489796	NA	NA	NA	NA	NA	NA	NA
11	rs10493831	T	G	T	G	-0.0406	-0.0233412	0.7644	0.764681	FALSE	FALSE	FALSE	ieu-b-5086	1	90191203	0.0393946	486484	0.553517	Sepsis (28 day death) || id:ieu-b-5086	Sepsis (28 day death)	Sepsis (28 day death) || ||	TRUE	igd	0.0087	3.203e-06	exposure	TRUE	reported	M31787.m	textfile	2	TRUE	0.00277573217016938	21.7777777777778	NA	NA	NA	NA	NA	NA	NA
12	rs10738265	T	C	T	C	0.0354	-0.00815344	0.1746	0.181542	FALSE	FALSE	FALSE	ieu-b-5086	9	1223322	0.0431456	486484	0.850112	Sepsis (28 day death) || id:ieu-b-5086	Sepsis (28 day death)	Sepsis (28 day death) || ||	TRUE	igd	0.0073	1.133e-06	exposure	TRUE	reported	M18476.m	textfile	2	TRUE	0.00299659880440213	23.5158566335147	NA	NA	NA	NA	NA	NA	NA
13	rs10814589	A	G	A	G	0.0086	-0.0109277	0.3122	0.317622	FALSE	FALSE	FALSE	ieu-b-5086	9	3772674	0.0362714	486484	0.763203	Sepsis (28 day death) || id:ieu-b-5086	Sepsis (28 day death)	Sepsis (28 day death) || ||	TRUE	igd	0.0018	1.533e-06	exposure	TRUE	reported	M33955.m	textfile	2	TRUE	0.00290909434181937	22.8271604938272	NA	NA	NA	NA	NA	NA	NA
14	rs10833309	A	G	A	G	-0.0258	-0.0130965	0.1893	0.239223	FALSE	FALSE	FALSE	ieu-b-5086	11	20378045	0.0393398	486484	0.739203	Sepsis (28 day death) || id:ieu-b-5086	Sepsis (28 day death)	Sepsis (28 day death) || ||	TRUE	igd	0.0055	2.426e-06	exposure	TRUE	reported	M34761.m	textfile	2	TRUE	0.00280456476158166	22.0046280991736	NA	NA	NA	NA	NA	NA	NA
15	rs10850904	T	C	T	C	0.0085	-0.0571458	0.127	0.125837	FALSE	FALSE	FALSE	ieu-b-5086	12	118255232	0.050564	486484	0.258405	Sepsis (28 day death) || id:ieu-b-5086	Sepsis (28 day death)	Sepsis (28 day death) || ||	TRUE	igd	0.0018	2.738e-06	exposure	TRUE	reported	M01301.m	textfile	2	TRUE	0.00284202547320216	22.2993827160494	NA	NA	NA	NA	NA	NA	NA
16	rs10917910	A	C	A	C	-0.0086	-0.0135865	0.8597	0.860563	FALSE	FALSE	FALSE	ieu-b-5086	1	164065297	0.0481582	486484	0.77785	Sepsis (28 day death) || id:ieu-b-5086	Sepsis (28 day death)	Sepsis (28 day death) || ||	TRUE	igd	0.0018	1.652e-06	exposure	TRUE	reported	M01301.m	textfile	2	TRUE	0.00290909434181937	22.8271604938272	NA	NA	NA	NA	NA	NA	NA
17	rs10935899	C	G	C	G	-0.0506	-0.0508447	0.8197	0.816205	FALSE	TRUE	FALSE	ieu-b-5086	3	152485128	0.0428616	486484	0.235523	Sepsis (28 day death) || id:ieu-b-5086	Sepsis (28 day death)	Sepsis (28 day death) || ||	TRUE	igd	0.011	4.539e-06	exposure	TRUE	reported	M00569.x	textfile	2	TRUE	0.00269720439098756	21.16	NA	NA	NA	NA	NA	NA	NA
18	rs10937658	A	G	A	G	0.0077	0.0786171	0.2676	0.270366	FALSE	FALSE	FALSE	ieu-b-5086	4	5682811	0.0377499	486484	0.0372898	Sepsis (28 day death) || id:ieu-b-5086	Sepsis (28 day death)	Sepsis (28 day death) || ||	TRUE	igd	0.0017	3.502e-06	exposure	TRUE	reported	M12593.m	textfile	2	TRUE	0.00261527569787368	20.5155709342561	NA	NA	NA	NA	NA	NA	NA
19	rs10955887	C	G	C	G	-0.0282	0.0560503	0.4977	0.454281	FALSE	TRUE	TRUE	ieu-b-5086	8	119462455	0.0335235	486484	0.0945301	Sepsis (28 day death) || id:ieu-b-5086	Sepsis (28 day death)	Sepsis (28 day death) || ||	TRUE	igd	0.0058	1.223e-06	exposure	TRUE	reported	M34878.m	textfile	2	FALSE	0.00301233434320247	23.6397146254459	NA	NA	NA	NA	NA	NA	NA
20	rs10966017	A	G	A	G	-0.0085	-0.053712	0.2684	0.296246	FALSE	FALSE	FALSE	ieu-b-5086	9	23681867	0.0368718	486484	0.145192	Sepsis (28 day death) || id:ieu-b-5086	Sepsis (28 day death)	Sepsis (28 day death) || ||	TRUE	igd	0.0018	3.228e-06	exposure	TRUE	reported	M33955.m	textfile	2	TRUE	0.00284202547320216	22.2993827160494	NA	NA	NA	NA	NA	NA	NA
21	rs11081670	T	C	T	C	0.0121	0.0459551	0.3179	0.340467	FALSE	FALSE	FALSE	ieu-b-5086	18	76708276	0.0354102	486484	0.194358	Sepsis (28 day death) || id:ieu-b-5086	Sepsis (28 day death)	Sepsis (28 day death) || ||	TRUE	igd	0.0026	3.701e-06	exposure	TRUE	reported	M35186.m	textfile	2	TRUE	0.00276054388804723	21.6582840236686	NA	NA	NA	NA	NA	NA	NA
22	rs1109583	A	G	A	G	-0.0068	0.0984028	0.235	0.240825	FALSE	FALSE	FALSE	ieu-b-5086	6	47677886	0.0391449	486484	0.0119435	Sepsis (28 day death) || id:ieu-b-5086	Sepsis (28 day death)	Sepsis (28 day death) || ||	TRUE	igd	0.0014	8.703e-07	exposure	TRUE	reported	M32867.m	textfile	2	TRUE	0.00300625175538057	23.5918367346939	NA	NA	NA	NA	NA	NA	NA
23	rs11102783	A	G	A	G	0.0379	-0.00275195	0.1984	0.202729	FALSE	FALSE	FALSE	ieu-b-5086	1	114882087	0.0418207	486484	0.947534	Sepsis (28 day death) || id:ieu-b-5086	Sepsis (28 day death)	Sepsis (28 day death) || ||	TRUE	igd	0.0081	3.163e-06	exposure	TRUE	reported	M34878.m	textfile	2	TRUE	0.00279039697510952	21.8931565310166	NA	NA	NA	NA	NA	NA	NA
24	rs11121663	T	C	T	C	0.0308	0.0268168	0.7415	0.738569	FALSE	FALSE	FALSE	ieu-b-5086	1	11024395	0.0379854	486484	0.480203	Sepsis (28 day death) || id:ieu-b-5086	Sepsis (28 day death)	Sepsis (28 day death) || ||	TRUE	igd	0.0067	3.947e-06	exposure	TRUE	reported	M18494.m	textfile	2	TRUE	0.00269371436359919	21.1325462241034	NA	NA	NA	NA	NA	NA	NA
25	rs11151130	A	G	A	G	0.0085	-0.0845261	0.1379	0.137202	FALSE	FALSE	FALSE	ieu-b-5086	18	73323599	0.048776	486484	0.0831055	Sepsis (28 day death) || id:ieu-b-5086	Sepsis (28 day death)	Sepsis (28 day death) || ||	TRUE	igd	0.0018	1.786e-06	exposure	TRUE	reported	M01301.m	textfile	2	TRUE	0.00284202547320216	22.2993827160494	NA	NA	NA	NA	NA	NA	NA
26	rs11232103	A	C	A	C	0.0085	-0.0190283	0.1151	0.112197	FALSE	FALSE	FALSE	ieu-b-5086	11	80092415	0.05381	486484	0.723624	Sepsis (28 day death) || id:ieu-b-5086	Sepsis (28 day death)	Sepsis (28 day death) || ||	TRUE	igd	0.0017	3.697e-07	exposure	TRUE	reported	M01302.m	textfile	2	TRUE	0.00318511912345522	25	NA	NA	NA	NA	NA	NA	NA
27	rs1161762	T	C	T	C	0.0123	0.0487355	0.7232	0.71816	FALSE	FALSE	FALSE	ieu-b-5086	6	1167568	0.0374324	486484	0.19293	Sepsis (28 day death) || id:ieu-b-5086	Sepsis (28 day death)	Sepsis (28 day death) || ||	TRUE	igd	0.0027	4.019e-06	exposure	TRUE	reported	M35186.m	textfile	2	TRUE	0.00264547350198686	20.7530864197531	NA	NA	NA	NA	NA	NA	NA
28	rs11659807	C	G	C	G	-0.0082	0.0341452	0.1964	0.230471	FALSE	TRUE	FALSE	ieu-b-5086	18	33101254	0.0400573	486484	0.393987	Sepsis (28 day death) || id:ieu-b-5086	Sepsis (28 day death)	Sepsis (28 day death) || ||	TRUE	igd	0.0017	2.155e-06	exposure	TRUE	reported	M01301.m	textfile	2	TRUE	0.00296490965050753	23.2664359861592	NA	NA	NA	NA	NA	NA	NA
29	rs11715915	T	C	T	C	-0.0076	-0.000776407	0.2789	0.306207	FALSE	FALSE	FALSE	ieu-b-5086	3	49455330	0.0362113	486484	0.982894	Sepsis (28 day death) || id:ieu-b-5086	Sepsis (28 day death)	Sepsis (28 day death) || ||	TRUE	igd	0.0016	3.766e-06	exposure	TRUE	reported	M12593.m	textfile	2	TRUE	0.00287546298140109	22.5625	NA	NA	NA	NA	NA	NA	NA
30	rs11752994	T	C	T	C	0.0927	0.0697195	0.0666	0.0308558	FALSE	FALSE	FALSE	ieu-b-5086	6	25268520	0.0976099	486484	0.475062	Sepsis (28 day death) || id:ieu-b-5086	Sepsis (28 day death)	Sepsis (28 day death) || ||	TRUE	igd	0.0191	1.257e-06	exposure	TRUE	reported	M34878.m	textfile	2	TRUE	0.00300163815169978	23.5555220525753	NA	NA	NA	NA	NA	NA	NA
31	rs11754288	A	G	A	G	0.0488	0.010064	0.4322	0.419466	FALSE	FALSE	FALSE	ieu-b-5086	6	25776949	0.0337435	486484	0.765514	Sepsis (28 day death) || id:ieu-b-5086	Sepsis (28 day death)	Sepsis (28 day death) || ||	TRUE	igd	0.0077	2.246e-10	exposure	TRUE	reported	M31787.m	textfile	2	TRUE	0.00510746646123332	40.1659639062237	NA	NA	NA	NA	NA	NA	NA
32	rs1179979	A	G	A	G	-0.0128	-0.0288323	0.9214	0.920391	FALSE	FALSE	FALSE	ieu-b-5086	14	37346974	0.0617519	486484	0.640568	Sepsis (28 day death) || id:ieu-b-5086	Sepsis (28 day death)	Sepsis (28 day death) || ||	TRUE	igd	0.0026	9.489e-07	exposure	TRUE	reported	M01301.m	textfile	2	TRUE	0.00308816965632049	24.2366863905325	NA	NA	NA	NA	NA	NA	NA
33	rs12004211	A	T	A	T	0.391	-0.138914	0.0102	0.0117088	FALSE	TRUE	FALSE	ieu-b-5086	9	135091578	0.163447	486484	0.395382	Sepsis (28 day death) || id:ieu-b-5086	Sepsis (28 day death)	Sepsis (28 day death) || ||	TRUE	igd	0.0835	2.852e-06	exposure	TRUE	reported	M33190.m	textfile	2	TRUE	0.00279470709191589	21.9270680196493	NA	NA	NA	NA	NA	NA	NA
34	rs12042948	A	G	A	G	-0.0084	0.000786306	0.8045	0.795447	FALSE	FALSE	FALSE	ieu-b-5086	1	84849664	0.0413794	486484	0.984839	Sepsis (28 day death) || id:ieu-b-5086	Sepsis (28 day death)	Sepsis (28 day death) || ||	TRUE	igd	0.0017	1.402e-06	exposure	TRUE	reported	M12593.m	textfile	2	TRUE	0.00311084775891988	24.4152249134948	NA	NA	NA	NA	NA	NA	NA
35	rs12104496	A	T	A	T	-0.0395	-0.109566	0.1572	0.15689	FALSE	TRUE	FALSE	ieu-b-5086	2	212659540	0.0465299	486484	0.0185357	Sepsis (28 day death) || id:ieu-b-5086	Sepsis (28 day death)	Sepsis (28 day death) || ||	TRUE	igd	0.0084	2.698e-06	exposure	TRUE	reported	M18494.m	textfile	2	TRUE	0.00281826024554782	22.1123866213152	NA	NA	NA	NA	NA	NA	NA
36	rs12317268	A	G	A	G	-0.0536	0.0716815	0.8428	0.847892	FALSE	FALSE	FALSE	ieu-b-5086	12	21352541	0.0465516	486484	0.123602	Sepsis (28 day death) || id:ieu-b-5086	Sepsis (28 day death)	Sepsis (28 day death) || ||	TRUE	igd	0.0038	2.202e-45	exposure	TRUE	reported	M36553.m	textfile	2	TRUE	0.0247986388094002	198.958448753463	NA	NA	NA	NA	NA	NA	NA
37	rs1235119	A	T	A	T	-0.013	0.0057069	0.8949	0.875258	FALSE	TRUE	FALSE	ieu-b-5086	20	12826073	0.0520164	486484	0.912637	Sepsis (28 day death) || id:ieu-b-5086	Sepsis (28 day death)	Sepsis (28 day death) || ||	TRUE	igd	0.0027	1.075e-06	exposure	TRUE	reported	M33955.m	textfile	2	TRUE	0.00295423763537925	23.1824417009602	NA	NA	NA	NA	NA	NA	NA
38	rs12359572	T	G	T	G	0.0177	-0.0176531	0.2419	0.258576	FALSE	FALSE	FALSE	ieu-b-5086	10	18974966	0.0385258	486484	0.646798	Sepsis (28 day death) || id:ieu-b-5086	Sepsis (28 day death)	Sepsis (28 day death) || ||	TRUE	igd	0.0036	6.258e-07	exposure	TRUE	reported	M32980.m	textfile	2	TRUE	0.00308015753842233	24.1736111111111	NA	NA	NA	NA	NA	NA	NA
39	rs12444778	T	C	T	C	-0.0156	-0.0700197	0.0607	0.071423	FALSE	FALSE	FALSE	ieu-b-5086	16	81773227	0.0662705	486484	0.290705	Sepsis (28 day death) || id:ieu-b-5086	Sepsis (28 day death)	Sepsis (28 day death) || ||	TRUE	igd	0.0032	1.612e-06	exposure	TRUE	reported	M12593.m	textfile	2	TRUE	0.00302833011784803	23.765625	NA	NA	NA	NA	NA	NA	NA
40	rs12452541	A	T	A	T	-0.01	0.0545386	0.8568	0.844489	FALSE	TRUE	FALSE	ieu-b-5086	17	70073175	0.0462182	486484	0.23799	Sepsis (28 day death) || id:ieu-b-5086	Sepsis (28 day death)	Sepsis (28 day death) || ||	TRUE	igd	0.0019	7.641e-08	exposure	TRUE	reported	M32867.m	textfile	2	TRUE	0.00352800388362668	27.7008310249308	NA	NA	NA	NA	NA	NA	NA
41	rs12458645	T	C	T	C	0.1377	-0.0767724	0.0419	0.0672275	FALSE	FALSE	FALSE	ieu-b-5086	18	14921927	0.0705522	486484	0.276523	Sepsis (28 day death) || id:ieu-b-5086	Sepsis (28 day death)	Sepsis (28 day death) || ||	TRUE	igd	0.0279	7.922e-07	exposure	TRUE	reported	M31787.m	textfile	2	TRUE	0.00310370626997988	24.3590010405827	NA	NA	NA	NA	NA	NA	NA
42	rs12461874	A	C	A	C	0.0569	0.0572997	0.2704	0.278979	FALSE	FALSE	FALSE	ieu-b-5086	19	17180358	0.0372796	486484	0.124287	Sepsis (28 day death) || id:ieu-b-5086	Sepsis (28 day death)	Sepsis (28 day death) || ||	TRUE	igd	0.0121	2.704e-06	exposure	TRUE	reported	M35635.m	textfile	2	TRUE	0.00281837784557808	22.1133119322451	NA	NA	NA	NA	NA	NA	NA
43	rs12480837	A	G	A	G	-0.081	-0.0761671	0.0804	0.0878895	FALSE	FALSE	FALSE	ieu-b-5086	20	30508331	0.058894	486484	0.19591	Sepsis (28 day death) || id:ieu-b-5086	Sepsis (28 day death)	Sepsis (28 day death) || ||	TRUE	igd	0.0173	2.894e-06	exposure	TRUE	reported	M35635.m	textfile	2	TRUE	0.00279404792925404	21.9218817868956	NA	NA	NA	NA	NA	NA	NA
44	rs12509714	C	G	C	G	-0.0398	0.0309622	0.4327	0.444067	FALSE	TRUE	TRUE	ieu-b-5086	4	10107091	0.0336456	486484	0.357445	Sepsis (28 day death) || id:ieu-b-5086	Sepsis (28 day death)	Sepsis (28 day death) || ||	TRUE	igd	0.0077	2.579e-07	exposure	TRUE	reported	M31787.m	textfile	2	FALSE	0.00340310525512977	26.7168156518806	NA	NA	NA	NA	NA	NA	NA
45	rs12537257	A	G	A	G	0.0912	-0.00810395	0.1088	0.184174	FALSE	FALSE	FALSE	ieu-b-5086	7	2668045	0.0433052	486484	0.851554	Sepsis (28 day death) || id:ieu-b-5086	Sepsis (28 day death)	Sepsis (28 day death) || ||	TRUE	igd	0.0194	2.478e-06	exposure	TRUE	reported	M35635.m	textfile	2	TRUE	0.0028166468248679	22.0996917844617	NA	NA	NA	NA	NA	NA	NA
46	rs12590118	T	G	T	G	-0.0463	-0.0711038	0.9201	0.9202054	FALSE	FALSE	FALSE	ieu-b-5086	14	30857912	0.0615743	486484	0.248186	Sepsis (28 day death) || id:ieu-b-5086	Sepsis (28 day death)	Sepsis (28 day death) || ||	TRUE	igd	0.01	3.838e-06	exposure	TRUE	reported	M18476.m	textfile	2	TRUE	0.00273240359628665	21.4369	NA	NA	NA	NA	NA	NA	NA
47	rs12655321	A	G	A	G	0.0733	-0.0688188	0.5227	0.520363	FALSE	FALSE	FALSE	ieu-b-5086	5	175989116	0.0333826	486484	0.0392536	Sepsis (28 day death) || id:ieu-b-5086	Sepsis (28 day death)	Sepsis (28 day death) || ||	TRUE	igd	0.0154	2.023e-06	exposure	TRUE	reported	M31787.m	textfile	2	TRUE	0.00288723372858006	22.6551273401923	NA	NA	NA	NA	NA	NA	NA
48	rs12674822	T	G	T	G	-0.0501	0.0587762	0.3945	0.414801	FALSE	FALSE	FALSE	ieu-b-5086	8	6389216	0.0339322	486484	0.0832434	Sepsis (28 day death) || id:ieu-b-5086	Sepsis (28 day death)	Sepsis (28 day death) || ||	TRUE	igd	0.0106	2.216e-06	exposure	TRUE	reported	M33190.m	textfile	2	TRUE	0.00284706022069846	22.3389996440014	NA	NA	NA	NA	NA	NA	NA
49	rs12795652	A	T	A	T	-0.0203	-0.0151601	0.8826	0.891025	FALSE	TRUE	FALSE	ieu-b-5086	11	79185332	0.0534742	486484	0.776791	Sepsis (28 day death) || id:ieu-b-5086	Sepsis (28 day death)	Sepsis (28 day death) || ||	TRUE	igd	0.0044	3.336e-06	exposure	TRUE	reported	M33510.m	textfile	2	TRUE	0.00271317597233112	21.2856404958678	NA	NA	NA	NA	NA	NA	NA
50	rs12880914	T	C	T	C	-0.0085	0.0285286	0.7389	0.735328	FALSE	FALSE	FALSE	ieu-b-5086	14	62467133	0.0378843	486484	0.451423	Sepsis (28 day death) || id:ieu-b-5086	Sepsis (28 day death)	Sepsis (28 day death) || ||	TRUE	igd	0.0018	2.449e-06	exposure	TRUE	reported	M33955.m	textfile	2	TRUE	0.00284202547320216	22.2993827160494	NA	NA	NA	NA	NA	NA	NA
51	rs12896482	T	C	T	C	-0.0109	-0.0260565	0.8919	0.878071	FALSE	FALSE	FALSE	ieu-b-5086	14	44527268	0.0513218	486484	0.611657	Sepsis (28 day death) || id:ieu-b-5086	Sepsis (28 day death)	Sepsis (28 day death) || ||	TRUE	igd	0.0024	4.174e-06	exposure	TRUE	reported	M12593.m	textfile	2	TRUE	0.00262940950602024	20.6267361111111	NA	NA	NA	NA	NA	NA	NA
52	rs12953402	T	C	T	C	0.0165	-0.0248721	0.1893	0.187168	FALSE	FALSE	FALSE	ieu-b-5086	18	45852017	0.042779	486484	0.560965	Sepsis (28 day death) || id:ieu-b-5086	Sepsis (28 day death)	Sepsis (28 day death) || ||	TRUE	igd	0.0035	2.287e-06	exposure	TRUE	reported	M33510.m	textfile	2	TRUE	0.00283250751043658	22.2244897959184	NA	NA	NA	NA	NA	NA	NA
53	rs12953402	T	C	T	C	0.022	-0.0248721	0.1905	0.187168	FALSE	FALSE	FALSE	ieu-b-5086	18	45852017	0.042779	486484	0.560965	Sepsis (28 day death) || id:ieu-b-5086	Sepsis (28 day death)	Sepsis (28 day death) || ||	TRUE	igd	0.0044	7.331e-07	exposure	TRUE	reported	M33509.m	textfile	2	TRUE	0.00318511912345522	25	NA	NA	NA	NA	NA	NA	NA
54	rs13019537	C	G	C	G	0.0289	0.0195637	0.8426	0.841827	FALSE	TRUE	FALSE	ieu-b-5086	2	48976577	0.0459984	486484	0.67061	Sepsis (28 day death) || id:ieu-b-5086	Sepsis (28 day death)	Sepsis (28 day death) || ||	TRUE	igd	0.0058	5.345e-07	exposure	TRUE	reported	M34761.m	textfile	2	TRUE	0.00316326002310985	24.8278834720571	NA	NA	NA	NA	NA	NA	NA
55	rs13161544	T	C	T	C	-0.0057	0.0272781	0.5812	0.59337	FALSE	FALSE	FALSE	ieu-b-5086	5	149704806	0.0341056	486484	0.423819	Sepsis (28 day death) || id:ieu-b-5086	Sepsis (28 day death)	Sepsis (28 day death) || ||	TRUE	igd	0.0012	4.839e-06	exposure	TRUE	reported	M32867.m	textfile	2	TRUE	0.00287546298140109	22.5625	NA	NA	NA	NA	NA	NA	NA
56	rs13192201	A	T	A	T	0.0165	0.0158057	0.7555	0.740649	FALSE	TRUE	FALSE	ieu-b-5086	6	84350664	0.038053	486484	0.677877	Sepsis (28 day death) || id:ieu-b-5086	Sepsis (28 day death)	Sepsis (28 day death) || ||	TRUE	igd	0.0035	2.341e-06	exposure	TRUE	reported	M32980.m	textfile	2	TRUE	0.00283250751043658	22.2244897959184	NA	NA	NA	NA	NA	NA	NA
57	rs1379459	T	C	T	C	0.0079	0.0446988	0.8083	0.782633	FALSE	FALSE	FALSE	ieu-b-5086	2	6720877	0.0403988	486484	0.268537	Sepsis (28 day death) || id:ieu-b-5086	Sepsis (28 day death)	Sepsis (28 day death) || ||	TRUE	igd	0.0017	3.14e-06	exposure	TRUE	reported	M12593.m	textfile	2	TRUE	0.0027525197618217	21.5951557093426	NA	NA	NA	NA	NA	NA	NA
58	rs1384609	T	C	T	C	-0.046	-0.0610203	0.474	0.47328	FALSE	FALSE	FALSE	ieu-b-5086	10	127379189	0.0333886	486484	0.067613	Sepsis (28 day death) || id:ieu-b-5086	Sepsis (28 day death)	Sepsis (28 day death) || ||	TRUE	igd	0.01	4.225e-06	exposure	TRUE	reported	M34878.m	textfile	2	TRUE	0.00269720439098756	21.16	NA	NA	NA	NA	NA	NA	NA
59	rs1397829	A	G	A	G	0.042	0.0839944	0.5328	0.541572	FALSE	FALSE	FALSE	ieu-b-5086	4	23587996	0.0336501	486484	0.0125565	Sepsis (28 day death) || id:ieu-b-5086	Sepsis (28 day death)	Sepsis (28 day death) || ||	TRUE	igd	0.0085	7.076e-07	exposure	TRUE	reported	M00569.x	textfile	2	TRUE	0.00311084775891988	24.4152249134948	NA	NA	NA	NA	NA	NA	NA
60	rs1419916	T	C	T	C	0.0201	-0.00787777	0.3141	0.297675	FALSE	FALSE	FALSE	ieu-b-5086	7	33507361	0.0364396	486484	0.828842	Sepsis (28 day death) || id:ieu-b-5086	Sepsis (28 day death)	Sepsis (28 day death) || ||	TRUE	igd	0.0042	2.268e-06	exposure	TRUE	reported	M34761.m	textfile	2	TRUE	0.00291873890193258	22.9030612244898	NA	NA	NA	NA	NA	NA	NA
61	rs1421106	T	G	T	G	-0.0236	0.0600221	0.9228	0.923042	FALSE	FALSE	FALSE	ieu-b-5086	12	14125734	0.0639236	486484	0.347748	Sepsis (28 day death) || id:ieu-b-5086	Sepsis (28 day death)	Sepsis (28 day death) || ||	TRUE	igd	0.0049	1.791e-06	exposure	TRUE	reported	M33510.m	textfile	2	TRUE	0.00295608753619742	23.1970012494794	NA	NA	NA	NA	NA	NA	NA
62	rs1442583	A	G	A	G	-0.017	-0.0858302	0.0594	0.0621956	FALSE	FALSE	FALSE	ieu-b-5086	3	137511135	0.0690998	486484	0.214192	Sepsis (28 day death) || id:ieu-b-5086	Sepsis (28 day death)	Sepsis (28 day death) || ||	TRUE	igd	0.0036	1.942e-06	exposure	TRUE	reported	M33955.m	textfile	2	TRUE	0.00284202547320216	22.2993827160494	NA	NA	NA	NA	NA	NA	NA
63	rs1477025	T	C	T	C	0.0215	0.0666158	0.6553	0.657068	FALSE	FALSE	FALSE	ieu-b-5086	16	49811433	0.0353494	486484	0.0594977	Sepsis (28 day death) || id:ieu-b-5086	Sepsis (28 day death)	Sepsis (28 day death) || ||	TRUE	igd	0.0042	3.077e-07	exposure	TRUE	reported	M34761.m	textfile	2	TRUE	0.00333808476330578	26.2046485260771	NA	NA	NA	NA	NA	NA	NA
64	rs1573544	T	C	T	C	0.0087	-0.00590757	0.1484	0.158108	FALSE	FALSE	FALSE	ieu-b-5086	11	15195648	0.0455819	486484	0.89688	Sepsis (28 day death) || id:ieu-b-5086	Sepsis (28 day death)	Sepsis (28 day death) || ||	TRUE	igd	0.0018	9.635e-07	exposure	TRUE	reported	M01301.m	textfile	2	TRUE	0.00297693846126617	23.3611111111111	NA	NA	NA	NA	NA	NA	NA
65	rs1615157	T	C	T	C	0.0076	0.026339	0.5764	0.592249	FALSE	FALSE	FALSE	ieu-b-5086	3	13164783	0.034177	486484	0.440905	Sepsis (28 day death) || id:ieu-b-5086	Sepsis (28 day death)	Sepsis (28 day death) || ||	TRUE	igd	0.0016	2.224e-06	exposure	TRUE	reported	M12593.m	textfile	2	TRUE	0.00287546298140109	22.5625	NA	NA	NA	NA	NA	NA	NA
66	rs1674726	A	G	A	G	-0.0137	0.0221814	0.3501	0.366891	FALSE	FALSE	FALSE	ieu-b-5086	6	153858614	0.0347713	486484	0.523524	Sepsis (28 day death) || id:ieu-b-5086	Sepsis (28 day death)	Sepsis (28 day death) || ||	TRUE	igd	0.0028	8.819e-07	exposure	TRUE	reported	M33510.m	textfile	2	TRUE	0.00305048851861393	23.9400510204082	NA	NA	NA	NA	NA	NA	NA
67	rs16839317	T	C	T	C	-0.0078	0.0913517	0.8726	0.867981	FALSE	FALSE	FALSE	ieu-b-5086	3	132218883	0.0492559	486484	0.0636488	Sepsis (28 day death) || id:ieu-b-5086	Sepsis (28 day death)	Sepsis (28 day death) || ||	TRUE	igd	0.0017	2.753e-06	exposure	TRUE	reported	M01302.m	textfile	2	TRUE	0.00268346256649112	21.0519031141868	NA	NA	NA	NA	NA	NA	NA
68	rs1689955	T	C	T	C	0.0258	-0.0481104	0.4884	0.517247	FALSE	FALSE	FALSE	ieu-b-5086	15	101229804	0.0334203	486484	0.149992	Sepsis (28 day death) || id:ieu-b-5086	Sepsis (28 day death)	Sepsis (28 day death) || ||	TRUE	igd	0.0056	4.292e-06	exposure	TRUE	reported	M32980.m	textfile	2	TRUE	0.00270556462504737	21.2257653061225	NA	NA	NA	NA	NA	NA	NA
69	rs16939910	A	T	A	T	-0.0333	0.107221	0.2762	0.288427	FALSE	TRUE	FALSE	ieu-b-5086	18	12837993	0.036888	486484	0.00365292	Sepsis (28 day death) || id:ieu-b-5086	Sepsis (28 day death)	Sepsis (28 day death) || ||	TRUE	igd	0.007	1.924e-06	exposure	TRUE	reported	M33509.m	textfile	2	TRUE	0.00288409253221889	22.6304081632653	NA	NA	NA	NA	NA	NA	NA
70	rs16939910	A	T	A	T	-0.0292	0.107221	0.2749	0.288427	FALSE	TRUE	FALSE	ieu-b-5086	18	12837993	0.036888	486484	0.00365292	Sepsis (28 day death) || id:ieu-b-5086	Sepsis (28 day death)	Sepsis (28 day death) || ||	TRUE	igd	0.0062	2.522e-06	exposure	TRUE	reported	M33510.m	textfile	2	TRUE	0.00282698821513545	22.1810613943809	NA	NA	NA	NA	NA	NA	NA
71	rs16964257	T	C	T	C	-0.0669	-0.0283948	0.9549	0.9570442	FALSE	FALSE	FALSE	ieu-b-5086	13	104827356	0.0822946	486484	0.730066	Sepsis (28 day death) || id:ieu-b-5086	Sepsis (28 day death)	Sepsis (28 day death) || ||	TRUE	igd	0.0145	4.015e-06	exposure	TRUE	reported	M34878.m	textfile	2	TRUE	0.00271335982557469	21.2870868014269	NA	NA	NA	NA	NA	NA	NA
72	rs17031728	C	G	C	G	-0.0181	0.0929988	0.8162	0.822412	FALSE	TRUE	FALSE	ieu-b-5086	4	155412581	0.0436507	486484	0.0331284	Sepsis (28 day death) || id:ieu-b-5086	Sepsis (28 day death)	Sepsis (28 day death) || ||	TRUE	igd	0.0034	7.677e-08	exposure	TRUE	reported	M35186.m	textfile	2	TRUE	0.00360911085393737	28.3399653979239	NA	NA	NA	NA	NA	NA	NA
73	rs17059417	A	G	A	G	0.1061	0.106162	0.3922	0.371775	FALSE	FALSE	FALSE	ieu-b-5086	18	74177219	0.0346657	486484	0.00219543	Sepsis (28 day death) || id:ieu-b-5086	Sepsis (28 day death)	Sepsis (28 day death) || ||	TRUE	igd	0.0227	2.864e-06	exposure	TRUE	reported	M35635.m	textfile	2	TRUE	0.00278444891264401	21.8463583613111	NA	NA	NA	NA	NA	NA	NA
74	rs17107026	T	C	T	C	-0.0781	-0.0749432	0.9608	0.9646963	FALSE	FALSE	FALSE	ieu-b-5086	14	69961833	0.0909366	486484	0.409868	Sepsis (28 day death) || id:ieu-b-5086	Sepsis (28 day death)	Sepsis (28 day death) || ||	TRUE	igd	0.016	1.084e-06	exposure	TRUE	reported	M18476.m	textfile	2	TRUE	0.00303607645430853	23.8266015625	NA	NA	NA	NA	NA	NA	NA
75	rs17145556	T	C	T	C	-0.033	0.0221721	0.951	0.9440973	FALSE	FALSE	FALSE	ieu-b-5086	11	56968560	0.0728144	486484	0.760745	Sepsis (28 day death) || id:ieu-b-5086	Sepsis (28 day death)	Sepsis (28 day death) || ||	TRUE	igd	0.0067	7.786e-07	exposure	TRUE	reported	M36553.m	textfile	2	TRUE	0.00309104217680216	24.2593005123636	NA	NA	NA	NA	NA	NA	NA
76	rs17384314	C	G	C	G	0.0503	0.000688901	0.4147	0.422567	FALSE	TRUE	TRUE	ieu-b-5086	2	202531136	0.0339695	486484	0.98382	Sepsis (28 day death) || id:ieu-b-5086	Sepsis (28 day death)	Sepsis (28 day death) || ||	TRUE	igd	0.0109	4.105e-06	exposure	TRUE	reported	M35635.m	textfile	2	FALSE	0.00271439896552678	21.2952613416379	NA	NA	NA	NA	NA	NA	NA
77	rs174550	T	C	T	C	0.0347	-0.0807408	0.6676	0.656005	FALSE	FALSE	FALSE	ieu-b-5086	11	61571478	0.0351026	486484	0.0214408	Sepsis (28 day death) || id:ieu-b-5086	Sepsis (28 day death)	Sepsis (28 day death) || ||	TRUE	igd	0.0034	6.79e-24	exposure	TRUE	reported	M32980.m	textfile	2	TRUE	0.0131379833589981	104.160034602076	NA	NA	NA	NA	NA	NA	NA
78	rs174578	A	T	A	T	-0.0354	0.0851494	0.341	0.352673	FALSE	TRUE	FALSE	ieu-b-5086	11	61605499	0.0349219	486484	0.0147571	Sepsis (28 day death) || id:ieu-b-5086	Sepsis (28 day death)	Sepsis (28 day death) || ||	TRUE	igd	0.0026	6.122e-42	exposure	TRUE	reported	M35186.m	textfile	2	TRUE	0.0231452032934762	185.378698224852	NA	NA	NA	NA	NA	NA	NA
79	rs17521564	A	G	A	G	-0.0472	0.0377857	0.803	0.797268	FALSE	FALSE	FALSE	ieu-b-5086	10	96634310	0.0414823	486484	0.362354	Sepsis (28 day death) || id:ieu-b-5086	Sepsis (28 day death)	Sepsis (28 day death) || ||	TRUE	igd	0.0095	6.444e-07	exposure	TRUE	reported	M31787.m	textfile	2	TRUE	0.00314513923068774	24.6852077562327	NA	NA	NA	NA	NA	NA	NA
80	rs17562832	T	C	T	C	0.0118	0.0760076	0.0769	0.0779662	FALSE	FALSE	FALSE	ieu-b-5086	18	33564002	0.0620309	486484	0.220456	Sepsis (28 day death) || id:ieu-b-5086	Sepsis (28 day death)	Sepsis (28 day death) || ||	TRUE	igd	0.0026	4.171e-06	exposure	TRUE	reported	M12593.m	textfile	2	TRUE	0.00262570932243726	20.5976331360947	NA	NA	NA	NA	NA	NA	NA
81	rs17651844	A	G	A	G	0.0441	-0.0338335	0.031	0.0328741	FALSE	FALSE	FALSE	ieu-b-5086	15	52882872	0.0937459	486484	0.71817	Sepsis (28 day death) || id:ieu-b-5086	Sepsis (28 day death)	Sepsis (28 day death) || ||	TRUE	igd	0.0092	1.521e-06	exposure	TRUE	reported	M36553.m	textfile	2	TRUE	0.00292818910608137	22.9774338374291	NA	NA	NA	NA	NA	NA	NA
82	rs17754631	A	G	A	G	-0.0161	-0.0305703	0.7461	0.737217	FALSE	FALSE	FALSE	ieu-b-5086	3	23806758	0.0382945	486484	0.4247	Sepsis (28 day death) || id:ieu-b-5086	Sepsis (28 day death)	Sepsis (28 day death) || ||	TRUE	igd	0.0034	2.253e-06	exposure	TRUE	reported	M33510.m	textfile	2	TRUE	0.00285773662100014	22.4230103806228	NA	NA	NA	NA	NA	NA	NA
83	rs17807835	A	G	A	G	0.0343	0.0128236	0.8027	0.793742	FALSE	FALSE	FALSE	ieu-b-5086	12	83960889	0.0414152	486484	0.756838	Sepsis (28 day death) || id:ieu-b-5086	Sepsis (28 day death)	Sepsis (28 day death) || ||	TRUE	igd	0.0072	1.71e-06	exposure	TRUE	reported	M18476.m	textfile	2	TRUE	0.00289225443254358	22.694637345679	NA	NA	NA	NA	NA	NA	NA
84	rs17832807	C	G	C	G	0.0233	-0.00176589	0.1092	0.142088	FALSE	TRUE	FALSE	ieu-b-5086	14	57818966	0.0482665	486484	0.970815	Sepsis (28 day death) || id:ieu-b-5086	Sepsis (28 day death)	Sepsis (28 day death) || ||	TRUE	igd	0.0048	1.553e-06	exposure	TRUE	reported	M36553.m	textfile	2	TRUE	0.00300257981055579	23.5629340277778	NA	NA	NA	NA	NA	NA	NA
85	rs1822906	A	G	A	G	0.0099	0.0428818	0.2032	0.800281	FALSE	FALSE	FALSE	ieu-b-5086	3	144934142	0.0421144	486484	0.308572	Sepsis (28 day death) || id:ieu-b-5086	Sepsis (28 day death)	Sepsis (28 day death) || ||	TRUE	igd	0.0018	8.787e-08	exposure	TRUE	reported	M33955.m	textfile	2	TRUE	0.00385141802208995	30.25	TRUE	rs1822906	rs2197456	A	G	G	C
86	rs1851722	A	G	A	G	0.0354	0.0143847	0.2338	0.240617	FALSE	FALSE	FALSE	ieu-b-5086	9	107361642	0.0389199	486484	0.711682	Sepsis (28 day death) || id:ieu-b-5086	Sepsis (28 day death)	Sepsis (28 day death) || ||	TRUE	igd	0.0075	2.009e-06	exposure	TRUE	reported	M18494.m	textfile	2	TRUE	0.00283935884813876	22.2784	NA	NA	NA	NA	NA	NA	NA
87	rs1859570	T	C	T	C	0.1451	0.215224	0.0272	0.015583	FALSE	FALSE	FALSE	ieu-b-5086	7	141356184	0.134513	486484	0.109594	Sepsis (28 day death) || id:ieu-b-5086	Sepsis (28 day death)	Sepsis (28 day death) || ||	TRUE	igd	0.0309	2.651e-06	exposure	TRUE	reported	M34878.m	textfile	2	TRUE	0.00281039114602001	22.0504707742902	NA	NA	NA	NA	NA	NA	NA
88	rs1894947	T	C	T	C	0.0083	-0.00779153	0.1801	0.181927	FALSE	FALSE	FALSE	ieu-b-5086	16	56006578	0.0434969	486484	0.857837	Sepsis (28 day death) || id:ieu-b-5086	Sepsis (28 day death)	Sepsis (28 day death) || ||	TRUE	igd	0.0017	1.847e-06	exposure	TRUE	reported	M01301.m	textfile	2	TRUE	0.00303744447261384	23.8373702422145	NA	NA	NA	NA	NA	NA	NA
89	rs2039906	C	G	C	G	0.0084	0.00277225	0.2696	0.261364	FALSE	TRUE	FALSE	ieu-b-5086	6	4930812	0.0380412	486484	0.941906	Sepsis (28 day death) || id:ieu-b-5086	Sepsis (28 day death)	Sepsis (28 day death) || ||	TRUE	igd	0.0018	1.941e-06	exposure	TRUE	reported	M32867.m	textfile	2	TRUE	0.00277573217016938	21.7777777777778	NA	NA	NA	NA	NA	NA	NA
90	rs2114655	A	G	A	G	0.0379	-0.0068923	0.0714	0.0736865	FALSE	FALSE	FALSE	ieu-b-5086	2	49735251	0.0643145	486484	0.914658	Sepsis (28 day death) || id:ieu-b-5086	Sepsis (28 day death)	Sepsis (28 day death) || ||	TRUE	igd	0.0081	3.067e-06	exposure	TRUE	reported	M34761.m	textfile	2	TRUE	0.00279039697510952	21.8931565310166	NA	NA	NA	NA	NA	NA	NA
91	rs2125644	A	G	A	G	-0.1928	0.178355	0.0317	0.0318521	FALSE	FALSE	FALSE	ieu-b-5086	12	46622346	0.095976	486484	0.0631219	Sepsis (28 day death) || id:ieu-b-5086	Sepsis (28 day death)	Sepsis (28 day death) || ||	TRUE	igd	0.0416	3.661e-06	exposure	TRUE	reported	M31787.m	textfile	2	TRUE	0.00273783894609723	21.4796597633136	NA	NA	NA	NA	NA	NA	NA
92	rs2251468	A	C	A	C	-0.0059	-0.0349407	0.6513	0.661203	FALSE	FALSE	FALSE	ieu-b-5086	12	121405126	0.0352615	486484	0.321733	Sepsis (28 day death) || id:ieu-b-5086	Sepsis (28 day death)	Sepsis (28 day death) || ||	TRUE	igd	0.0013	3.43e-06	exposure	TRUE	reported	M32867.m	textfile	2	TRUE	0.00262570932243726	20.5976331360947	NA	NA	NA	NA	NA	NA	NA
93	rs2273534	T	C	T	C	0.019	0.0633315	0.947	0.9454147	FALSE	FALSE	FALSE	ieu-b-5086	20	56285540	0.0734495	486484	0.388553	Sepsis (28 day death) || id:ieu-b-5086	Sepsis (28 day death)	Sepsis (28 day death) || ||	TRUE	igd	0.0037	4.198e-07	exposure	TRUE	reported	M33955.m	textfile	2	TRUE	0.00335902819313314	26.3696128560993	NA	NA	NA	NA	NA	NA	NA
94	rs2328991	C	G	C	G	0.0204	0.0343797	0.1132	0.122048	FALSE	TRUE	FALSE	ieu-b-5086	13	77397101	0.0510023	486484	0.500259	Sepsis (28 day death) || id:ieu-b-5086	Sepsis (28 day death)	Sepsis (28 day death) || ||	TRUE	igd	0.0043	1.875e-06	exposure	TRUE	reported	M33510.m	textfile	2	TRUE	0.00286844839108829	22.5073012439156	NA	NA	NA	NA	NA	NA	NA
95	rs2370933	A	G	A	G	0.0073	-0.0167583	0.3578	0.386245	FALSE	FALSE	FALSE	ieu-b-5086	14	79653262	0.0342365	486484	0.624498	Sepsis (28 day death) || id:ieu-b-5086	Sepsis (28 day death)	Sepsis (28 day death) || ||	TRUE	igd	0.0016	2.847e-06	exposure	TRUE	reported	M32867.m	textfile	2	TRUE	0.00265352369921818	20.81640625	TRUE	rs2370933	rs2370934	A	G	C	TRUE
96	rs2392757	A	G	A	G	-0.0572	0.0770722	0.2235	0.23077	FALSE	FALSE	FALSE	ieu-b-5086	2	221660407	0.0397476	486484	0.0524965	Sepsis (28 day death) || id:ieu-b-5086	Sepsis (28 day death)	Sepsis (28 day death) || ||	TRUE	igd	0.0121	2.122e-06	exposure	TRUE	reported	M33190.m	textfile	2	TRUE	0.00284809059961576	22.3471074380165	NA	NA	NA	NA	NA	NA	NA
97	rs2418886	A	G	A	G	0.0223	-0.024731	0.0489	0.0501007	FALSE	FALSE	FALSE	ieu-b-5086	1	190149864	0.0766527	486484	0.74697	Sepsis (28 day death) || id:ieu-b-5086	Sepsis (28 day death)	Sepsis (28 day death) || ||	TRUE	igd	0.0047	1.63e-06	exposure	TRUE	reported	M01302.m	textfile	2	TRUE	0.00286904504687461	22.5119963784518	NA	NA	NA	NA	NA	NA	NA
98	rs2421124	C	G	C	G	-0.0081	-0.0447432	0.5552	0.550865	FALSE	TRUE	TRUE	ieu-b-5086	10	124476386	0.0340421	486484	0.188729	Sepsis (28 day death) || id:ieu-b-5086	Sepsis (28 day death)	Sepsis (28 day death) || ||	TRUE	igd	0.0016	1.872e-07	exposure	TRUE	reported	M32867.m	textfile	2	FALSE	0.00326498316749647	25.62890625	NA	NA	NA	NA	NA	NA	NA
99	rs2472297	T	C	T	C	-0.0668	0.00452296	0.2362	0.261592	FALSE	FALSE	FALSE	ieu-b-5086	15	75027880	0.0379566	486484	0.905148	Sepsis (28 day death) || id:ieu-b-5086	Sepsis (28 day death)	Sepsis (28 day death) || ||	TRUE	igd	0.0104	1.502e-10	exposure	TRUE	reported	M00569.x	textfile	2	TRUE	0.00524533690884165	41.2559171597633	NA	NA	NA	NA	NA	NA	NA
100	rs247616	T	C	T	C	0.0096	-0.068718	0.3242	0.32435	FALSE	FALSE	FALSE	ieu-b-5086	16	56989590	0.0356174	486484	0.0536896	Sepsis (28 day death) || id:ieu-b-5086	Sepsis (28 day death)	Sepsis (28 day death) || ||	TRUE	igd	0.0014	1.111e-11	exposure	TRUE	reported	M32867.m	textfile	2	TRUE	0.0059738643434972	47.0204081632653	NA	NA	NA	NA	NA	NA	NA
101	rs2486001	T	C	T	C	0.0702	0.0332607	0.1433	0.135114	FALSE	FALSE	FALSE	ieu-b-5086	1	44475987	0.0492192	486484	0.499188	Sepsis (28 day death) || id:ieu-b-5086	Sepsis (28 day death)	Sepsis (28 day death) || ||	TRUE	igd	0.0152	3.909e-06	exposure	TRUE	reported	M33190.m	textfile	2	TRUE	0.00271879111876133	21.3298130193906	NA	NA	NA	NA	NA	NA	NA
102	rs248670	T	C	T	C	0.0122	-0.00837099	0.6181	0.614848	FALSE	FALSE	FALSE	ieu-b-5086	5	6055696	0.034361	486484	0.807526	Sepsis (28 day death) || id:ieu-b-5086	Sepsis (28 day death)	Sepsis (28 day death) || ||	TRUE	igd	0.0027	4.777e-06	exposure	TRUE	reported	M33510.m	textfile	2	TRUE	0.00260274403785555	20.4170096021948	NA	NA	NA	NA	NA	NA	NA
103	rs2490289	T	C	T	C	0.0096	-0.0500852	0.2222	0.229001	FALSE	FALSE	FALSE	ieu-b-5086	10	101218698	0.0402006	486484	0.212808	Sepsis (28 day death) || id:ieu-b-5086	Sepsis (28 day death)	Sepsis (28 day death) || ||	TRUE	igd	0.0018	1.529e-07	exposure	TRUE	reported	M33955.m	textfile	2	TRUE	0.00362236812316052	28.4444444444444	NA	NA	NA	NA	NA	NA	NA
104	rs2493277	C	G	C	G	0.0605	-0.0272599	0.6552	0.579184	FALSE	TRUE	TRUE	ieu-b-5086	1	3346348	0.0338088	486484	0.420072	Sepsis (28 day death) || id:ieu-b-5086	Sepsis (28 day death)	Sepsis (28 day death) || ||	TRUE	igd	0.0127	1.914e-06	exposure	TRUE	reported	M00569.x	textfile	2	FALSE	0.00289212202710854	22.6935953871908	NA	NA	NA	NA	NA	NA	NA
105	rs2504453	A	T	A	T	0.02	0.0389102	0.8969	0.886885	FALSE	TRUE	FALSE	ieu-b-5086	1	108225074	0.0528545	486484	0.461624	Sepsis (28 day death) || id:ieu-b-5086	Sepsis (28 day death)	Sepsis (28 day death) || ||	TRUE	igd	0.0043	3.35e-06	exposure	TRUE	reported	M35186.m	textfile	2	TRUE	0.00275737017474006	21.6333153055706	NA	NA	NA	NA	NA	NA	NA
106	rs2553679	A	T	A	T	0.0537	-0.0578954	0.8642	0.860246	FALSE	TRUE	FALSE	ieu-b-5086	8	68645159	0.0485251	486484	0.232829	Sepsis (28 day death) || id:ieu-b-5086	Sepsis (28 day death)	Sepsis (28 day death) || ||	TRUE	igd	0.0117	4.245e-06	exposure	TRUE	reported	M31787.m	textfile	2	TRUE	0.0026852223934189	21.0657462195924	TRUE	rs2553679	rs10093914	TRUE	A	TRUE	C
107	rs2626332	A	C	A	C	0.0085	0.0115559	0.1274	0.136727	FALSE	FALSE	FALSE	ieu-b-5086	8	87149954	0.0485255	486484	0.811773	Sepsis (28 day death) || id:ieu-b-5086	Sepsis (28 day death)	Sepsis (28 day death) || ||	TRUE	igd	0.0019	4.883e-06	exposure	TRUE	reported	M32867.m	textfile	2	TRUE	0.00255148075936305	20.0138504155125	NA	NA	NA	NA	NA	NA	NA
108	rs2705962	A	G	A	G	0.0078	0.0675044	0.8068	0.823108	FALSE	FALSE	FALSE	ieu-b-5086	4	179279965	0.043674	486484	0.122191	Sepsis (28 day death) || id:ieu-b-5086	Sepsis (28 day death)	Sepsis (28 day death) || ||	TRUE	igd	0.0017	4.625e-06	exposure	TRUE	reported	M12593.m	textfile	2	TRUE	0.00268346256649112	21.0519031141868	NA	NA	NA	NA	NA	NA	NA
109	rs2748805	T	C	T	C	0.0085	0.0197534	0.3004	0.314287	FALSE	FALSE	FALSE	ieu-b-5086	14	99757151	0.0360067	486484	0.583277	Sepsis (28 day death) || id:ieu-b-5086	Sepsis (28 day death)	Sepsis (28 day death) || ||	TRUE	igd	0.0018	2.305e-06	exposure	TRUE	reported	M33955.m	textfile	2	TRUE	0.00284202547320216	22.2993827160494	NA	NA	NA	NA	NA	NA	NA
110	rs2780242	T	C	T	C	-0.0083	0.0130449	0.1138	0.129229	FALSE	FALSE	FALSE	ieu-b-5086	9	120733022	0.0503468	486484	0.795558	Sepsis (28 day death) || id:ieu-b-5086	Sepsis (28 day death)	Sepsis (28 day death) || ||	TRUE	igd	0.0018	3.849e-06	exposure	TRUE	reported	M01302.m	textfile	2	TRUE	0.00271021474389867	21.2623456790123	NA	NA	NA	NA	NA	NA	NA
111	rs2813524	A	G	A	G	0.0705	-0.06829	0.6401	0.630318	FALSE	FALSE	FALSE	ieu-b-5086	6	152510957	0.034493	486484	0.0477232	Sepsis (28 day death) || id:ieu-b-5086	Sepsis (28 day death)	Sepsis (28 day death) || ||	TRUE	igd	0.0152	3.308e-06	exposure	TRUE	reported	M31787.m	textfile	2	TRUE	0.0027420144487404	21.5125086565097	NA	NA	NA	NA	NA	NA	NA
112	rs2822577	T	C	T	C	0.0512	0.00664819	0.3412	0.323379	FALSE	FALSE	FALSE	ieu-b-5086	21	15705554	0.0357414	486484	0.852439	Sepsis (28 day death) || id:ieu-b-5086	Sepsis (28 day death)	Sepsis (28 day death) || ||	TRUE	igd	0.0107	1.562e-06	exposure	TRUE	reported	M33190.m	textfile	2	TRUE	0.00291792706785196	22.8966721984453	NA	NA	NA	NA	NA	NA	NA
113	rs2863979	A	G	A	G	0.0143	-0.0357961	0.7241	0.710388	FALSE	FALSE	FALSE	ieu-b-5086	16	68356187	0.0367698	486484	0.330296	Sepsis (28 day death) || id:ieu-b-5086	Sepsis (28 day death)	Sepsis (28 day death) || ||	TRUE	igd	0.0017	1.443e-17	exposure	TRUE	reported	M01301.m	textfile	2	TRUE	0.00896262904954231	70.757785467128	TRUE	rs2863979	rs7203220	G	A	A	C
114	rs2906297	A	G	A	G	0.0554	-0.0284409	0.2427	0.239524	FALSE	FALSE	FALSE	ieu-b-5086	7	147860211	0.0391061	486484	0.467057	Sepsis (28 day death) || id:ieu-b-5086	Sepsis (28 day death)	Sepsis (28 day death) || ||	TRUE	igd	0.012	4.127e-06	exposure	TRUE	reported	M33190.m	textfile	2	TRUE	0.00271673156327686	21.3136111111111	NA	NA	NA	NA	NA	NA	NA
115	rs3024536	T	C	T	C	-0.0085	0.0488286	0.1443	0.144204	FALSE	FALSE	FALSE	ieu-b-5086	16	27352713	0.0475091	486484	0.304056	Sepsis (28 day death) || id:ieu-b-5086	Sepsis (28 day death)	Sepsis (28 day death) || ||	TRUE	igd	0.0018	1.69e-06	exposure	TRUE	reported	M01301.m	textfile	2	TRUE	0.00284202547320216	22.2993827160494	NA	NA	NA	NA	NA	NA	NA
116	rs303031	A	G	A	G	-0.0125	-0.0105741	0.5388	0.543967	FALSE	FALSE	FALSE	ieu-b-5086	6	25036980	0.033792	486484	0.754343	Sepsis (28 day death) || id:ieu-b-5086	Sepsis (28 day death)	Sepsis (28 day death) || ||	TRUE	igd	0.0026	1.724e-06	exposure	TRUE	reported	M33510.m	textfile	2	TRUE	0.0029455294780107	23.1139053254438	NA	NA	NA	NA	NA	NA	NA
117	rs320485	T	C	T	C	0.0094	0.00158041	0.1324	0.136228	FALSE	FALSE	FALSE	ieu-b-5086	1	213646566	0.0487467	486484	0.974136	Sepsis (28 day death) || id:ieu-b-5086	Sepsis (28 day death)	Sepsis (28 day death) || ||	TRUE	igd	0.0017	4.97e-08	exposure	TRUE	reported	M01302.m	textfile	2	TRUE	0.00389255902715981	30.5743944636678	NA	NA	NA	NA	NA	NA	NA
118	rs32281	T	C	T	C	-0.1422	-0.29619	0.9844	0.9877413	FALSE	FALSE	FALSE	ieu-b-5086	5	11183411	0.152796	486484	0.0525666	Sepsis (28 day death) || id:ieu-b-5086	Sepsis (28 day death)	Sepsis (28 day death) || ||	TRUE	igd	0.0293	1.222e-06	exposure	TRUE	reported	M34878.m	textfile	2	TRUE	0.00300143982973192	23.5539610245897	NA	NA	NA	NA	NA	NA	NA
119	rs353694	A	G	A	G	-0.0085	-0.0277366	0.4518	0.455738	FALSE	FALSE	FALSE	ieu-b-5086	19	4243792	0.0336235	486484	0.409419	Sepsis (28 day death) || id:ieu-b-5086	Sepsis (28 day death)	Sepsis (28 day death) || ||	TRUE	igd	0.0018	4.094e-06	exposure	TRUE	reported	M33955.m	textfile	2	TRUE	0.00284202547320216	22.2993827160494	NA	NA	NA	NA	NA	NA	NA
120	rs35544	A	G	A	G	0.0158	-0.0810318	0.8264	0.83526	FALSE	FALSE	FALSE	ieu-b-5086	5	107102159	0.0450186	486484	0.0718671	Sepsis (28 day death) || id:ieu-b-5086	Sepsis (28 day death)	Sepsis (28 day death) || ||	TRUE	igd	0.0034	4.259e-06	exposure	TRUE	reported	M35186.m	textfile	2	TRUE	0.0027525197618217	21.5951557093426	NA	NA	NA	NA	NA	NA	NA
121	rs3735474	A	G	A	G	-0.0165	-0.0667822	0.9341	0.9318953	FALSE	FALSE	FALSE	ieu-b-5086	7	44713264	0.0662816	486484	0.313669	Sepsis (28 day death) || id:ieu-b-5086	Sepsis (28 day death)	Sepsis (28 day death) || ||	TRUE	igd	0.0036	3.972e-06	exposure	TRUE	reported	M33955.m	textfile	2	TRUE	0.00267774708081308	21.0069444444444	NA	NA	NA	NA	NA	NA	NA
122	rs3740996	A	G	A	G	0.0078	-0.060416	0.1208	0.127081	FALSE	FALSE	FALSE	ieu-b-5086	11	5701281	0.0499405	486484	0.226372	Sepsis (28 day death) || id:ieu-b-5086	Sepsis (28 day death)	Sepsis (28 day death) || ||	TRUE	igd	0.0017	4.33e-06	exposure	TRUE	reported	M01302.m	textfile	2	TRUE	0.00268346256649112	21.0519031141868	NA	NA	NA	NA	NA	NA	NA
123	rs3783853	A	G	A	G	0.0124	-0.0314063	0.4188	0.41167	FALSE	FALSE	FALSE	ieu-b-5086	14	89803269	0.0340706	486484	0.356633	Sepsis (28 day death) || id:ieu-b-5086	Sepsis (28 day death)	Sepsis (28 day death) || ||	TRUE	igd	0.0027	3.274e-06	exposure	TRUE	reported	M33510.m	textfile	2	TRUE	0.00268854807213478	21.0919067215364	NA	NA	NA	NA	NA	NA	NA
124	rs3790310	A	T	A	T	0.0177	-0.0316763	0.8295	0.828755	FALSE	TRUE	FALSE	ieu-b-5086	20	17632823	0.0443106	486484	0.47469	Sepsis (28 day death) || id:ieu-b-5086	Sepsis (28 day death)	Sepsis (28 day death) || ||	TRUE	igd	0.0038	3.462e-06	exposure	TRUE	reported	M36553.m	textfile	2	TRUE	0.00276533572362001	21.6959833795014	NA	NA	NA	NA	NA	NA	NA
125	rs3851441	C	G	C	G	-0.0087	-0.03642	0.2195	0.218305	FALSE	TRUE	FALSE	ieu-b-5086	5	41517506	0.0403872	486484	0.367178	Sepsis (28 day death) || id:ieu-b-5086	Sepsis (28 day death)	Sepsis (28 day death) || ||	TRUE	igd	0.0018	2.301e-06	exposure	TRUE	reported	M33955.m	textfile	2	TRUE	0.00297693846126617	23.3611111111111	NA	NA	NA	NA	NA	NA	NA
126	rs39741	A	G	A	G	-0.0199	-0.0504644	0.0945	0.103851	FALSE	FALSE	FALSE	ieu-b-5086	7	81889209	0.0550976	486484	0.359715	Sepsis (28 day death) || id:ieu-b-5086	Sepsis (28 day death)	Sepsis (28 day death) || ||	TRUE	igd	0.0043	4.514e-06	exposure	TRUE	reported	M35186.m	textfile	2	TRUE	0.00272994049362558	21.4175229853975	NA	NA	NA	NA	NA	NA	NA
127	rs4149002	A	G	A	G	-0.0243	0.0627315	0.1465	0.142903	FALSE	FALSE	FALSE	ieu-b-5086	12	21444883	0.047778	486484	0.189189	Sepsis (28 day death) || id:ieu-b-5086	Sepsis (28 day death)	Sepsis (28 day death) || ||	TRUE	igd	0.0038	2.442e-10	exposure	TRUE	reported	M36553.m	textfile	2	TRUE	0.00519939191179287	40.8926592797784	NA	NA	NA	NA	NA	NA	NA
128	rs4149056	T	C	T	C	-0.0294	0.0696032	0.8405	0.84838	FALSE	FALSE	FALSE	ieu-b-5086	12	21331549	0.0465373	486484	0.134746	Sepsis (28 day death) || id:ieu-b-5086	Sepsis (28 day death)	Sepsis (28 day death) || ||	TRUE	igd	0.0034	2.664e-18	exposure	TRUE	reported	M35186.m	textfile	2	TRUE	0.00946623473055466	74.7716262975778	NA	NA	NA	NA	NA	NA	NA
129	rs4257232	A	G	A	G	0.012	-0.04514	0.5675	0.591213	FALSE	FALSE	FALSE	ieu-b-5086	16	76480663	0.0341183	486484	0.185822	Sepsis (28 day death) || id:ieu-b-5086	Sepsis (28 day death)	Sepsis (28 day death) || ||	TRUE	igd	0.0026	4.168e-06	exposure	TRUE	reported	M35186.m	textfile	2	TRUE	0.00271522699297661	21.301775147929	TRUE	rs4257232	rs9930968	G	A	G	A
130	rs4542650	T	C	T	C	0.0624	-0.0810562	0.1769	0.176582	FALSE	FALSE	FALSE	ieu-b-5086	16	12965048	0.0438258	486484	0.0643843	Sepsis (28 day death) || id:ieu-b-5086	Sepsis (28 day death)	Sepsis (28 day death) || ||	TRUE	igd	0.0134	3.188e-06	exposure	TRUE	reported	M33190.m	textfile	2	TRUE	0.00276394065977499	21.6850077968367	NA	NA	NA	NA	NA	NA	NA
131	rs4657463	C	G	C	G	0.0136	-0.0158125	0.6945	0.701313	FALSE	TRUE	FALSE	ieu-b-5086	1	165657595	0.0364944	486484	0.664808	Sepsis (28 day death) || id:ieu-b-5086	Sepsis (28 day death)	Sepsis (28 day death) || ||	TRUE	igd	0.0029	2.8e-06	exposure	TRUE	reported	M36553.m	textfile	2	TRUE	0.00280306979789285	21.9928656361474	NA	NA	NA	NA	NA	NA	NA
132	rs4689611	C	G	C	G	0.0133	-0.033016	0.4252	0.43023	FALSE	TRUE	TRUE	ieu-b-5086	4	7147052	0.0336134	486484	0.325988	Sepsis (28 day death) || id:ieu-b-5086	Sepsis (28 day death)	Sepsis (28 day death) || ||	TRUE	igd	0.0028	1.719e-06	exposure	TRUE	reported	M35186.m	textfile	2	FALSE	0.00287546298140109	22.5625	NA	NA	NA	NA	NA	NA	NA
133	rs476092	A	C	A	C	0.0083	-0.0162265	0.2852	0.285782	FALSE	FALSE	FALSE	ieu-b-5086	11	128119264	0.0375287	486484	0.665468	Sepsis (28 day death) || id:ieu-b-5086	Sepsis (28 day death)	Sepsis (28 day death) || ||	TRUE	igd	0.0018	3.247e-06	exposure	TRUE	reported	M33955.m	textfile	2	TRUE	0.00271021474389867	21.2623456790123	NA	NA	NA	NA	NA	NA	NA
134	rs4796899	T	G	T	G	0.093	-0.022091	0.098	0.10004	FALSE	FALSE	FALSE	ieu-b-5086	18	1086189	0.0574942	486484	0.700808	Sepsis (28 day death) || id:ieu-b-5086	Sepsis (28 day death)	Sepsis (28 day death) || ||	TRUE	igd	0.0201	3.546e-06	exposure	TRUE	reported	M35635.m	textfile	2	TRUE	0.00272871547976156	21.4078859434172	NA	NA	NA	NA	NA	NA	NA
135	rs487946	T	G	T	G	-0.0074	0.0432578	0.8292	0.810715	FALSE	FALSE	FALSE	ieu-b-5086	12	63212116	0.0426191	486484	0.310113	Sepsis (28 day death) || id:ieu-b-5086	Sepsis (28 day death)	Sepsis (28 day death) || ||	TRUE	igd	0.0016	3.096e-06	exposure	TRUE	reported	M01302.m	textfile	2	TRUE	0.00272652134513697	21.390625	NA	NA	NA	NA	NA	NA	NA
136	rs4896923	A	G	A	G	0.0361	0.0127883	0.5134	0.515182	FALSE	FALSE	FALSE	ieu-b-5086	6	147857519	0.0334763	486484	0.702454	Sepsis (28 day death) || id:ieu-b-5086	Sepsis (28 day death)	Sepsis (28 day death) || ||	TRUE	igd	0.0072	5.314e-07	exposure	TRUE	reported	M18494.m	textfile	2	TRUE	0.00320278205395108	25.1390817901235	NA	NA	NA	NA	NA	NA	NA
137	rs512251	A	T	A	T	0.028	0.0556753	0.8615	0.856318	FALSE	TRUE	FALSE	ieu-b-5086	1	112253766	0.0475429	486484	0.241577	Sepsis (28 day death) || id:ieu-b-5086	Sepsis (28 day death)	Sepsis (28 day death) || ||	TRUE	igd	0.0058	1.438e-06	exposure	TRUE	reported	M34761.m	textfile	2	TRUE	0.00296988416239569	23.3055885850178	NA	NA	NA	NA	NA	NA	NA
138	rs537721	T	C	T	C	-0.0417	0.116773	0.9625	0.9530468	FALSE	FALSE	FALSE	ieu-b-5086	6	163486637	0.0789656	486484	0.139198	Sepsis (28 day death) || id:ieu-b-5086	Sepsis (28 day death)	Sepsis (28 day death) || ||	TRUE	igd	0.009	3.89e-06	exposure	TRUE	reported	M33509.m	textfile	2	TRUE	0.00273632858942906	21.4677777777778	NA	NA	NA	NA	NA	NA	NA
139	rs593634	C	G	C	G	0.0763	-0.0654252	0.1084	0.11126	FALSE	TRUE	FALSE	ieu-b-5086	1	41133265	0.053579	486484	0.222049	Sepsis (28 day death) || id:ieu-b-5086	Sepsis (28 day death)	Sepsis (28 day death) || ||	TRUE	igd	0.0165	3.501e-06	exposure	TRUE	reported	M33190.m	textfile	2	TRUE	0.00272563064336422	21.3836179981635	NA	NA	NA	NA	NA	NA	NA
140	rs5997515	T	C	T	C	-0.0508	-0.0675609	0.0469	0.0440274	FALSE	FALSE	FALSE	ieu-b-5086	22	30140278	0.081362	486484	0.406327	Sepsis (28 day death) || id:ieu-b-5086	Sepsis (28 day death)	Sepsis (28 day death) || ||	TRUE	igd	0.0109	3.27e-06	exposure	TRUE	reported	M34761.m	textfile	2	TRUE	0.00276848122997533	21.7207305782342	NA	NA	NA	NA	NA	NA	NA
141	rs6008767	C	G	C	G	-0.0077	0.0262491	0.8182	0.808022	FALSE	TRUE	FALSE	ieu-b-5086	22	46741974	0.0429562	486484	0.541157	Sepsis (28 day death) || id:ieu-b-5086	Sepsis (28 day death)	Sepsis (28 day death) || ||	TRUE	igd	0.0017	4.115e-06	exposure	TRUE	reported	M01302.m	textfile	2	TRUE	0.00261527569787368	20.5155709342561	NA	NA	NA	NA	NA	NA	NA
142	rs6055874	T	C	T	C	0.0125	-0.0473348	0.4882	0.487597	FALSE	FALSE	FALSE	ieu-b-5086	20	144382	0.0335376	486484	0.158127	Sepsis (28 day death) || id:ieu-b-5086	Sepsis (28 day death)	Sepsis (28 day death) || ||	TRUE	igd	0.0026	2.152e-06	exposure	TRUE	reported	M33510.m	textfile	2	TRUE	0.0029455294780107	23.1139053254438	NA	NA	NA	NA	NA	NA	NA
143	rs6071991	T	C	T	C	-0.0075	0.000918437	0.1495	0.157929	FALSE	FALSE	FALSE	ieu-b-5086	20	38889983	0.0458331	486484	0.984012	Sepsis (28 day death) || id:ieu-b-5086	Sepsis (28 day death)	Sepsis (28 day death) || ||	TRUE	igd	0.0016	3.811e-06	exposure	TRUE	reported	M01302.m	textfile	2	TRUE	0.00280050125238416	21.97265625	NA	NA	NA	NA	NA	NA	NA
144	rs6075489	A	G	A	G	0.0245	0.0511929	0.7191	0.705583	FALSE	FALSE	FALSE	ieu-b-5086	20	19208970	0.0368985	486484	0.165321	Sepsis (28 day death) || id:ieu-b-5086	Sepsis (28 day death)	Sepsis (28 day death) || ||	TRUE	igd	0.005	8.646e-07	exposure	TRUE	reported	M34761.m	textfile	2	TRUE	0.0030593742872397	24.01	NA	NA	NA	NA	NA	NA	NA
145	rs633290	A	G	A	G	-0.0217	0.0299107	0.6791	0.67558	FALSE	FALSE	FALSE	ieu-b-5086	6	4114788	0.035657	486484	0.401557	Sepsis (28 day death) || id:ieu-b-5086	Sepsis (28 day death)	Sepsis (28 day death) || ||	TRUE	igd	0.0042	2.13e-07	exposure	TRUE	reported	M34761.m	textfile	2	TRUE	0.00340026536930562	26.6944444444444	NA	NA	NA	NA	NA	NA	NA
146	rs6426944	A	G	A	G	-0.0568	0.0448896	0.2621	0.26855	FALSE	FALSE	FALSE	ieu-b-5086	1	154776412	0.0377947	486484	0.234942	Sepsis (28 day death) || id:ieu-b-5086	Sepsis (28 day death)	Sepsis (28 day death) || ||	TRUE	igd	0.0118	1.549e-06	exposure	TRUE	reported	M33190.m	textfile	2	TRUE	0.00295270171328159	23.1703533467394	NA	NA	NA	NA	NA	NA	NA
147	rs6430553	T	C	T	C	-0.0204	0.0392924	0.4007	0.371084	FALSE	FALSE	FALSE	ieu-b-5086	2	135631400	0.0346964	486484	0.257439	Sepsis (28 day death) || id:ieu-b-5086	Sepsis (28 day death)	Sepsis (28 day death) || ||	TRUE	igd	0.0035	4.809e-09	exposure	TRUE	reported	M33509.m	textfile	2	TRUE	0.00432328390062929	33.9722448979592	NA	NA	NA	NA	NA	NA	NA
148	rs6430553	T	C	T	C	-0.0181	0.0392924	0.393	0.371084	FALSE	FALSE	FALSE	ieu-b-5086	2	135631400	0.0346964	486484	0.257439	Sepsis (28 day death) || id:ieu-b-5086	Sepsis (28 day death)	Sepsis (28 day death) || ||	TRUE	igd	0.0026	6.293e-12	exposure	TRUE	reported	M33510.m	textfile	2	TRUE	0.00615601720099553	48.4630177514793	NA	NA	NA	NA	NA	NA	NA
149	rs6500859	A	T	A	T	-0.0511	-0.039718	0.699	0.713912	FALSE	TRUE	FALSE	ieu-b-5086	16	6914358	0.0368392	486484	0.280969	Sepsis (28 day death) || id:ieu-b-5086	Sepsis (28 day death)	Sepsis (28 day death) || ||	TRUE	igd	0.0111	4.558e-06	exposure	TRUE	reported	M35635.m	textfile	2	TRUE	0.00270142056292311	21.1931661391121	NA	NA	NA	NA	NA	NA	NA
150	rs6533609	T	C	T	C	-0.0077	0.0345636	0.1429	0.149496	FALSE	FALSE	FALSE	ieu-b-5086	4	113278887	0.0467227	486484	0.459445	Sepsis (28 day death) || id:ieu-b-5086	Sepsis (28 day death)	Sepsis (28 day death) || ||	TRUE	igd	0.0017	3.776e-06	exposure	TRUE	reported	M01302.m	textfile	2	TRUE	0.00261527569787368	20.5155709342561	NA	NA	NA	NA	NA	NA	NA
151	rs6544157	A	G	A	G	-0.0329	-0.0193102	0.9024	0.895243	FALSE	FALSE	FALSE	ieu-b-5086	2	38546918	0.0552732	486484	0.72682	Sepsis (28 day death) || id:ieu-b-5086	Sepsis (28 day death)	Sepsis (28 day death) || ||	TRUE	igd	0.0069	1.828e-06	exposure	TRUE	reported	M34761.m	textfile	2	TRUE	0.00289737449276674	22.734929636631	NA	NA	NA	NA	NA	NA	NA
152	rs6563831	T	C	T	C	0.0136	-0.0623941	0.652	0.647593	FALSE	FALSE	FALSE	ieu-b-5086	13	40975937	0.035147	486484	0.0758595	Sepsis (28 day death) || id:ieu-b-5086	Sepsis (28 day death)	Sepsis (28 day death) || ||	TRUE	igd	0.0029	2.327e-06	exposure	TRUE	reported	M36553.m	textfile	2	TRUE	0.00280306979789285	21.9928656361474	NA	NA	NA	NA	NA	NA	NA
153	rs6587731	T	G	T	G	-0.0093	0.00594101	0.1626	0.166798	FALSE	FALSE	FALSE	ieu-b-5086	1	153187680	0.0458091	486484	0.896811	Sepsis (28 day death) || id:ieu-b-5086	Sepsis (28 day death)	Sepsis (28 day death) || ||	TRUE	igd	0.0018	1.963e-07	exposure	TRUE	reported	M01301.m	textfile	2	TRUE	0.00340026536930562	26.6944444444444	NA	NA	NA	NA	NA	NA	NA
154	rs6714201	A	G	A	G	0.0081	0.0202666	0.483	0.496068	FALSE	FALSE	FALSE	ieu-b-5086	2	223652519	0.0336152	486484	0.546575	Sepsis (28 day death) || id:ieu-b-5086	Sepsis (28 day death)	Sepsis (28 day death) || ||	TRUE	igd	0.0018	4.407e-06	exposure	TRUE	reported	M33955.m	textfile	2	TRUE	0.00258150874844631	20.25	NA	NA	NA	NA	NA	NA	NA
155	rs6722402	T	G	T	G	-0.0124	0.00883888	0.7106	0.712146	FALSE	FALSE	FALSE	ieu-b-5086	2	224440693	0.0369516	486484	0.81095	Sepsis (28 day death) || id:ieu-b-5086	Sepsis (28 day death)	Sepsis (28 day death) || ||	TRUE	igd	0.0027	2.994e-06	exposure	TRUE	reported	M35186.m	textfile	2	TRUE	0.00268854807213478	21.0919067215363	NA	NA	NA	NA	NA	NA	NA
156	rs6765892	T	C	T	C	0.1002	0.0591966	0.0793	0.0982018	FALSE	FALSE	FALSE	ieu-b-5086	3	74263840	0.0569771	486484	0.298826	Sepsis (28 day death) || id:ieu-b-5086	Sepsis (28 day death)	Sepsis (28 day death) || ||	TRUE	igd	0.0216	3.632e-06	exposure	TRUE	reported	M33190.m	textfile	2	TRUE	0.00274287645313	21.5192901234568	NA	NA	NA	NA	NA	NA	NA
157	rs6777718	T	G	T	G	-0.0086	0.0111447	0.2783	0.278888	FALSE	FALSE	FALSE	ieu-b-5086	3	124903161	0.0379852	486484	0.769221	Sepsis (28 day death) || id:ieu-b-5086	Sepsis (28 day death)	Sepsis (28 day death) || ||	TRUE	igd	0.0019	3.508e-06	exposure	TRUE	reported	M33955.m	textfile	2	TRUE	0.00261171103091255	20.4875346260388	NA	NA	NA	NA	NA	NA	NA
158	rs6859143	A	G	A	G	0.0134	-0.0217021	0.7032	0.691555	FALSE	FALSE	FALSE	ieu-b-5086	5	103390664	0.0362929	486484	0.54986	Sepsis (28 day death) || id:ieu-b-5086	Sepsis (28 day death)	Sepsis (28 day death) || ||	TRUE	igd	0.0029	3.549e-06	exposure	TRUE	reported	M36553.m	textfile	2	TRUE	0.00272145548459065	21.3507728894174	NA	NA	NA	NA	NA	NA	NA
159	rs6904241	T	G	T	G	0.0527	-0.0133661	0.5433	0.543106	FALSE	FALSE	FALSE	ieu-b-5086	6	112351538	0.0334378	486484	0.689357	Sepsis (28 day death) || id:ieu-b-5086	Sepsis (28 day death)	Sepsis (28 day death) || ||	TRUE	igd	0.0105	5.358e-07	exposure	TRUE	reported	M33190.m	textfile	2	TRUE	0.00320935489007293	25.1908390022676	NA	NA	NA	NA	NA	NA	NA
160	rs6947392	T	C	T	C	0.0486	-0.0150431	0.2858	0.252835	FALSE	FALSE	FALSE	ieu-b-5086	7	7988212	0.0384054	486484	0.695287	Sepsis (28 day death) || id:ieu-b-5086	Sepsis (28 day death)	Sepsis (28 day death) || ||	TRUE	igd	0.0095	2.81e-07	exposure	TRUE	reported	M31787.m	textfile	2	TRUE	0.00333385106291803	26.1713019390582	NA	NA	NA	NA	NA	NA	NA
161	rs6960830	T	C	T	C	0.0078	-0.0690922	0.8851	0.875592	FALSE	FALSE	FALSE	ieu-b-5086	7	156168606	0.0507251	486484	0.17317	Sepsis (28 day death) || id:ieu-b-5086	Sepsis (28 day death)	Sepsis (28 day death) || ||	TRUE	igd	0.0017	4.158e-06	exposure	TRUE	reported	M01302.m	textfile	2	TRUE	0.00268346256649112	21.0519031141868	NA	NA	NA	NA	NA	NA	NA
162	rs6968554	A	G	A	G	0.0644	0.0287016	0.3756	0.366672	FALSE	FALSE	FALSE	ieu-b-5086	7	17287106	0.0346383	486484	0.407326	Sepsis (28 day death) || id:ieu-b-5086	Sepsis (28 day death)	Sepsis (28 day death) || ||	TRUE	igd	0.0086	8.677e-14	exposure	TRUE	reported	M00569.x	textfile	2	TRUE	0.00711613931391753	56.0757166035695	NA	NA	NA	NA	NA	NA	NA
163	rs6987121	A	G	A	G	-0.0263	0.0965088	0.9067	0.902923	FALSE	FALSE	FALSE	ieu-b-5086	8	73145394	0.0563685	486484	0.086878	Sepsis (28 day death) || id:ieu-b-5086	Sepsis (28 day death)	Sepsis (28 day death) || ||	TRUE	igd	0.0053	7.587e-07	exposure	TRUE	reported	M32980.m	textfile	2	TRUE	0.00313737354448733	24.624065503738	NA	NA	NA	NA	NA	NA	NA
164	rs7037165	A	G	A	G	0.0277	0.0477343	0.0124	0.0113697	FALSE	FALSE	FALSE	ieu-b-5086	9	114025472	0.155731	486484	0.75921	Sepsis (28 day death) || id:ieu-b-5086	Sepsis (28 day death)	Sepsis (28 day death) || ||	TRUE	igd	0.0058	2.031e-06	exposure	TRUE	reported	M32867.m	textfile	2	TRUE	0.00290676871491152	22.8088585017836	NA	NA	NA	NA	NA	NA	NA
165	rs7068714	A	C	A	C	0.008	-0.000521531	0.1774	0.178368	FALSE	FALSE	FALSE	ieu-b-5086	10	87401397	0.0435526	486484	0.990446	Sepsis (28 day death) || id:ieu-b-5086	Sepsis (28 day death)	Sepsis (28 day death) || ||	TRUE	igd	0.0017	2.966e-06	exposure	TRUE	reported	M12593.m	textfile	2	TRUE	0.0028224469203576	22.1453287197232	NA	NA	NA	NA	NA	NA	NA
166	rs7110135	C	G	C	G	0.0523	0.0291615	0.6932	0.696613	FALSE	TRUE	FALSE	ieu-b-5086	11	99733936	0.0363607	486484	0.42255	Sepsis (28 day death) || id:ieu-b-5086	Sepsis (28 day death)	Sepsis (28 day death) || ||	TRUE	igd	0.0113	3.998e-06	exposure	TRUE	reported	M35635.m	textfile	2	TRUE	0.00273042479258334	21.4213329156551	NA	NA	NA	NA	NA	NA	NA
167	rs7307046	A	G	A	G	0.0122	-0.0622641	0.4072	0.416195	FALSE	FALSE	FALSE	ieu-b-5086	12	48178194	0.0338275	486484	0.065675	Sepsis (28 day death) || id:ieu-b-5086	Sepsis (28 day death)	Sepsis (28 day death) || ||	TRUE	igd	0.0026	2.329e-06	exposure	TRUE	reported	M35186.m	textfile	2	TRUE	0.00280623268729397	22.0177514792899	NA	NA	NA	NA	NA	NA	NA
168	rs7327971	A	G	A	G	-0.0125	0.0611061	0.3546	0.372212	FALSE	FALSE	FALSE	ieu-b-5086	13	102304708	0.0354289	486484	0.0845727	Sepsis (28 day death) || id:ieu-b-5086	Sepsis (28 day death)	Sepsis (28 day death) || ||	TRUE	igd	0.0026	2.251e-06	exposure	TRUE	reported	M33510.m	textfile	2	TRUE	0.0029455294780107	23.1139053254438	NA	NA	NA	NA	NA	NA	NA
169	rs7432211	T	C	T	C	0.0294	-0.01505	0.5934	0.602984	FALSE	FALSE	FALSE	ieu-b-5086	3	183819155	0.0340068	486484	0.658085	Sepsis (28 day death) || id:ieu-b-5086	Sepsis (28 day death)	Sepsis (28 day death) || ||	TRUE	igd	0.0064	4.925e-06	exposure	TRUE	reported	M18494.m	textfile	2	TRUE	0.00268989971226326	21.1025390625	NA	NA	NA	NA	NA	NA	NA
170	rs7499206	T	C	T	C	0.014	0.0488035	0.29	0.290819	FALSE	FALSE	FALSE	ieu-b-5086	16	53046134	0.0366956	486484	0.183532	Sepsis (28 day death) || id:ieu-b-5086	Sepsis (28 day death)	Sepsis (28 day death) || ||	TRUE	igd	0.0029	1.404e-06	exposure	TRUE	reported	M36553.m	textfile	2	TRUE	0.00296988416239569	23.3055885850178	NA	NA	NA	NA	NA	NA	NA
171	rs7547153	A	G	A	G	-0.0086	-0.0482808	0.5893	0.58799	FALSE	FALSE	FALSE	ieu-b-5086	1	62130419	0.0341392	486484	0.157294	Sepsis (28 day death) || id:ieu-b-5086	Sepsis (28 day death)	Sepsis (28 day death) || ||	TRUE	igd	0.0018	1.133e-06	exposure	TRUE	reported	M33955.m	textfile	2	TRUE	0.00290909434181937	22.8271604938272	NA	NA	NA	NA	NA	NA	NA
172	rs7568568	T	C	T	C	0.1481	0.100358	0.9251	0.9137028	FALSE	FALSE	FALSE	ieu-b-5086	2	170135215	0.0594805	486484	0.0915567	Sepsis (28 day death) || id:ieu-b-5086	Sepsis (28 day death)	Sepsis (28 day death) || ||	TRUE	igd	0.0306	1.313e-06	exposure	TRUE	reported	M18494.m	textfile	2	TRUE	0.00298497107568892	23.4243346576103	NA	NA	NA	NA	NA	NA	NA
173	rs7572149	T	C	T	C	0.0088	0.0421113	0.133	0.132792	FALSE	FALSE	FALSE	ieu-b-5086	2	104848853	0.0492005	486484	0.392046	Sepsis (28 day death) || id:ieu-b-5086	Sepsis (28 day death)	Sepsis (28 day death) || ||	TRUE	igd	0.0018	1.002e-06	exposure	TRUE	reported	M01301.m	textfile	2	TRUE	0.0030455575132142	23.9012345679012	NA	NA	NA	NA	NA	NA	NA
174	rs7583413	T	C	T	C	0.0082	-0.0610967	0.8245	0.806094	FALSE	FALSE	FALSE	ieu-b-5086	2	228477310	0.0424659	486484	0.150229	Sepsis (28 day death) || id:ieu-b-5086	Sepsis (28 day death)	Sepsis (28 day death) || ||	TRUE	igd	0.0017	2.62e-06	exposure	TRUE	reported	M01301.m	textfile	2	TRUE	0.00296490965050753	23.2664359861592	NA	NA	NA	NA	NA	NA	NA
175	rs7759176	T	G	T	G	0.0082	0.0287048	0.2976	0.28987	FALSE	FALSE	FALSE	ieu-b-5086	6	2915664	0.0370381	486484	0.438335	Sepsis (28 day death) || id:ieu-b-5086	Sepsis (28 day death)	Sepsis (28 day death) || ||	TRUE	igd	0.0018	4.345e-06	exposure	TRUE	reported	M33955.m	textfile	2	TRUE	0.00264547350198686	20.7530864197531	NA	NA	NA	NA	NA	NA	NA
176	rs7829432	T	C	T	C	0.0063	-0.057556	0.346	0.349934	FALSE	FALSE	FALSE	ieu-b-5086	8	9135117	0.0351443	486484	0.101483	Sepsis (28 day death) || id:ieu-b-5086	Sepsis (28 day death)	Sepsis (28 day death) || ||	TRUE	igd	0.0013	1.139e-06	exposure	TRUE	reported	M32867.m	textfile	2	TRUE	0.002992704857773	23.4852071005917	NA	NA	NA	NA	NA	NA	NA
177	rs7837471	A	G	A	G	0.3403	0.196509	0.015	0.0279655	FALSE	FALSE	FALSE	ieu-b-5086	8	127168283	0.100861	486484	0.0513771	Sepsis (28 day death) || id:ieu-b-5086	Sepsis (28 day death)	Sepsis (28 day death) || ||	TRUE	igd	0.0731	3.273e-06	exposure	TRUE	reported	M18476.m	textfile	2	TRUE	0.00276222482207835	21.6715085868916	NA	NA	NA	NA	NA	NA	NA
178	rs7914384	T	C	T	C	-0.0082	-0.0380421	0.1806	0.182776	FALSE	FALSE	FALSE	ieu-b-5086	10	53639321	0.0433181	486484	0.379833	Sepsis (28 day death) || id:ieu-b-5086	Sepsis (28 day death)	Sepsis (28 day death) || ||	TRUE	igd	0.0017	1.85e-06	exposure	TRUE	reported	M12593.m	textfile	2	TRUE	0.00296490965050753	23.2664359861592	NA	NA	NA	NA	NA	NA	NA
179	rs7942717	A	G	A	G	-0.1094	-0.0188807	0.9543	0.919133	FALSE	FALSE	FALSE	ieu-b-5086	11	61647288	0.0618929	486484	0.760325	Sepsis (28 day death) || id:ieu-b-5086	Sepsis (28 day death)	Sepsis (28 day death) || ||	TRUE	igd	0.0235	3.176e-06	exposure	TRUE	reported	M34878.m	textfile	2	TRUE	0.00276228682367241	21.6719963784518	NA	NA	NA	NA	NA	NA	NA
180	rs8022857	T	C	T	C	0.0772	0.215423	0.9764	0.9727591	FALSE	FALSE	FALSE	ieu-b-5086	14	74093165	0.104302	486484	0.0388875	Sepsis (28 day death) || id:ieu-b-5086	Sepsis (28 day death)	Sepsis (28 day death) || ||	TRUE	igd	0.0136	1.45e-08	exposure	TRUE	reported	M34761.m	textfile	2	TRUE	0.00410150286402696	32.2223183391003	NA	NA	NA	NA	NA	NA	NA
181	rs8028440	T	C	T	C	0.0095	0.066327	0.2136	0.215091	FALSE	FALSE	FALSE	ieu-b-5086	15	22920718	0.0404813	486484	0.101326	Sepsis (28 day death) || id:ieu-b-5086	Sepsis (28 day death)	Sepsis (28 day death) || ||	TRUE	igd	0.0019	3.145e-07	exposure	TRUE	reported	M33955.m	textfile	2	TRUE	0.00318511912345522	25	NA	NA	NA	NA	NA	NA	NA
182	rs8046494	A	G	A	G	0.0138	0.0187135	0.9288	0.9200749	FALSE	FALSE	FALSE	ieu-b-5086	16	83219456	0.0612813	486484	0.760085	Sepsis (28 day death) || id:ieu-b-5086	Sepsis (28 day death)	Sepsis (28 day death) || ||	TRUE	igd	0.003	4.079e-06	exposure	TRUE	reported	M12593.m	textfile	2	TRUE	0.00269720439098756	21.16	NA	NA	NA	NA	NA	NA	NA
183	rs804854	A	T	A	T	0.0083	-0.0889961	0.1417	0.140765	FALSE	TRUE	FALSE	ieu-b-5086	6	37578883	0.0482254	486484	0.0649771	Sepsis (28 day death) || id:ieu-b-5086	Sepsis (28 day death)	Sepsis (28 day death) || ||	TRUE	igd	0.0018	2.683e-06	exposure	TRUE	reported	M32867.m	textfile	2	TRUE	0.00271021474389867	21.2623456790123	NA	NA	NA	NA	NA	NA	NA
184	rs8052052	T	G	T	G	-0.0096	-0.0379291	0.2037	0.199206	FALSE	FALSE	FALSE	ieu-b-5086	16	54276243	0.0417696	486484	0.363849	Sepsis (28 day death) || id:ieu-b-5086	Sepsis (28 day death)	Sepsis (28 day death) || ||	TRUE	igd	0.0018	1.855e-07	exposure	TRUE	reported	M33955.m	textfile	2	TRUE	0.00362236812316052	28.4444444444444	NA	NA	NA	NA	NA	NA	NA
185	rs862226	T	G	T	G	0.0068	0.0206185	0.2555	0.262859	FALSE	FALSE	FALSE	ieu-b-5086	13	77468236	0.0378207	486484	0.58564	Sepsis (28 day death) || id:ieu-b-5086	Sepsis (28 day death)	Sepsis (28 day death) || ||	TRUE	igd	0.0013	4.344e-07	exposure	TRUE	reported	M32867.m	textfile	2	TRUE	0.00348486675509466	27.3609467455621	NA	NA	NA	NA	NA	NA	NA
186	rs894282	A	T	A	T	0.013	-0.0861601	0.0899	0.0934602	FALSE	TRUE	FALSE	ieu-b-5086	4	174464656	0.0576921	486484	0.13532	Sepsis (28 day death) || id:ieu-b-5086	Sepsis (28 day death)	Sepsis (28 day death) || ||	TRUE	igd	0.0026	9.035e-07	exposure	TRUE	reported	M32867.m	textfile	2	TRUE	0.00318511912345522	25	NA	NA	NA	NA	NA	NA	NA
187	rs931761	C	G	C	G	0.0064	-0.025591	0.755	0.747582	FALSE	TRUE	FALSE	ieu-b-5086	3	59528623	0.0383476	486484	0.504553	Sepsis (28 day death) || id:ieu-b-5086	Sepsis (28 day death)	Sepsis (28 day death) || ||	TRUE	igd	0.0014	2.799e-06	exposure	TRUE	reported	M32867.m	textfile	2	TRUE	0.00266389177939646	20.8979591836735	NA	NA	NA	NA	NA	NA	NA
188	rs9318232	T	C	T	C	-0.0104	0.0419202	0.2312	0.237039	FALSE	FALSE	FALSE	ieu-b-5086	13	74530279	0.0393033	486484	0.28616	Sepsis (28 day death) || id:ieu-b-5086	Sepsis (28 day death)	Sepsis (28 day death) || ||	TRUE	igd	0.002	1.045e-07	exposure	TRUE	reported	M33955.m	textfile	2	TRUE	0.0034441296949194	27.04	NA	NA	NA	NA	NA	NA	NA
189	rs9344588	T	C	T	C	0.0389	-0.0358235	0.1831	0.159185	FALSE	FALSE	FALSE	ieu-b-5086	6	86956248	0.0459088	486484	0.435204	Sepsis (28 day death) || id:ieu-b-5086	Sepsis (28 day death)	Sepsis (28 day death) || ||	TRUE	igd	0.0082	2.305e-06	exposure	TRUE	reported	M34878.m	textfile	2	TRUE	0.00286810643318731	22.5046103509816	NA	NA	NA	NA	NA	NA	NA
190	rs935270	A	G	A	G	-0.0135	0.0175936	0.4556	0.448462	FALSE	FALSE	FALSE	ieu-b-5086	10	49757251	0.0340162	486484	0.605008	Sepsis (28 day death) || id:ieu-b-5086	Sepsis (28 day death)	Sepsis (28 day death) || ||	TRUE	igd	0.0027	4.66e-07	exposure	TRUE	reported	M33510.m	textfile	2	TRUE	0.00318511912345522	25	NA	NA	NA	NA	NA	NA	NA
191	rs9396681	T	C	T	C	-0.012	-0.0470919	0.9072	0.905996	FALSE	FALSE	FALSE	ieu-b-5086	6	16493089	0.057666	486484	0.414139	Sepsis (28 day death) || id:ieu-b-5086	Sepsis (28 day death)	Sepsis (28 day death) || ||	TRUE	igd	0.0024	6.253e-07	exposure	TRUE	reported	M12593.m	textfile	2	TRUE	0.00318511912345522	25	NA	NA	NA	NA	NA	NA	NA
192	rs9451877	A	G	A	G	-0.0943	0.0290454	0.9703	0.9757865	FALSE	FALSE	FALSE	ieu-b-5086	6	92701566	0.108269	486484	0.788491	Sepsis (28 day death) || id:ieu-b-5086	Sepsis (28 day death)	Sepsis (28 day death) || ||	TRUE	igd	0.0198	1.918e-06	exposure	TRUE	reported	M33510.m	textfile	2	TRUE	0.00289072593450887	22.6826089174574	NA	NA	NA	NA	NA	NA	NA
193	rs946712	A	C	A	C	0.1039	0.154172	0.9559	0.954463	FALSE	FALSE	FALSE	ieu-b-5086	9	134389070	0.080242	486484	0.054689	Sepsis (28 day death) || id:ieu-b-5086	Sepsis (28 day death)	Sepsis (28 day death) || ||	TRUE	igd	0.0212	9.586e-07	exposure	TRUE	reported	M00569.x	textfile	2	TRUE	0.00306054883653961	24.0192461730153	NA	NA	NA	NA	NA	NA	NA
194	rs9624896	T	C	T	C	-0.0125	0.0289299	0.2909	0.316477	FALSE	FALSE	FALSE	ieu-b-5086	22	26173184	0.0360848	486484	0.422715	Sepsis (28 day death) || id:ieu-b-5086	Sepsis (28 day death)	Sepsis (28 day death) || ||	TRUE	igd	0.0027	2.402e-06	exposure	TRUE	reported	M35186.m	textfile	2	TRUE	0.00273196765839861	21.4334705075446	NA	NA	NA	NA	NA	NA	NA
195	rs9642758	A	G	A	G	0.0086	-0.0991741	0.1578	0.151763	FALSE	FALSE	FALSE	ieu-b-5086	8	35721159	0.0471616	486484	0.0354781	Sepsis (28 day death) || id:ieu-b-5086	Sepsis (28 day death)	Sepsis (28 day death) || ||	TRUE	igd	0.0018	1.282e-06	exposure	TRUE	reported	M01301.m	textfile	2	TRUE	0.00290909434181937	22.8271604938272	NA	NA	NA	NA	NA	NA	NA
196	rs9648853	T	C	T	C	-0.0161	-0.00987675	0.6009	0.602196	FALSE	FALSE	FALSE	ieu-b-5086	7	148039047	0.0342846	486484	0.773284	Sepsis (28 day death) || id:ieu-b-5086	Sepsis (28 day death)	Sepsis (28 day death) || ||	TRUE	igd	0.0035	3.672e-06	exposure	TRUE	reported	M33509.m	textfile	2	TRUE	0.00269720439098756	21.16	NA	NA	NA	NA	NA	NA	NA
197	rs9861011	A	G	A	G	-0.0074	0.050145	0.6558	0.657406	FALSE	FALSE	FALSE	ieu-b-5086	3	131374802	0.0351173	486484	0.153312	Sepsis (28 day death) || id:ieu-b-5086	Sepsis (28 day death)	Sepsis (28 day death) || ||	TRUE	igd	0.0016	3.798e-06	exposure	TRUE	reported	M12593.m	textfile	2	TRUE	0.00272652134513697	21.390625	NA	NA	NA	NA	NA	NA	NA
198	rs9914239	A	G	A	G	-0.1056	-0.11683	0.9123	0.9221673	FALSE	FALSE	FALSE	ieu-b-5086	17	26709913	0.0624399	486484	0.0613338	Sepsis (28 day death) || id:ieu-b-5086	Sepsis (28 day death)	Sepsis (28 day death) || ||	TRUE	igd	0.0228	3.637e-06	exposure	TRUE	reported	M18476.m	textfile	2	TRUE	0.00273426245529989	21.4515235457064	NA	NA	NA	NA	NA	NA	NA
199	rs9924628	A	C	A	C	-0.0313	-0.0231608	0.3336	0.329772	FALSE	FALSE	FALSE	ieu-b-5086	16	82306551	0.0357177	486484	0.516699	Sepsis (28 day death) || id:ieu-b-5086	Sepsis (28 day death)	Sepsis (28 day death) || ||	TRUE	igd	0.0068	3.557e-06	exposure	TRUE	reported	M34878.m	textfile	2	TRUE	0.00270064528631694	21.1870674740484	NA	NA	NA	NA	NA	NA	NA
